# Supplementary material for: Co-expression analysis identifies putative targets for CBP60g and SARD1 regulation
Source: BMC Plant Biol. 2012 Nov 16;12:216. doi: 10.1186/1471-2229-12-216 (PMC3511238; doi:10.1186/1471-2229-12-216)
Supplement: Additional file 2 — Table S2. Overview and cluster contents of co-expression experiment #1. [file 1471-2229-12-216-S2.xlsx]

## Sheet: overview
Name	Number probesets	Number genes	Number GAAATT motif	GAAATT frequency	Cluster density of interconnections
Cluster1	15	16	61	3.8125	0.92381
Cluster2	11	12	21	1.75	0.872727
Cluster3	6	6	26	4.33333	0.933333
Cluster4	8	8	33	4.125	0.857143
Cluster5	6	7	11	1.57143	0.933333
Cluster6	4	5	7	1.4	1
Cluster7	8	9	18	2	0.964286
Cluster8	5	5	17	3.4	1
Cluster9	4	4	12	3	1
Cluster10	3	3	5	1.66667	1
Cluster11	6	7	24	3.42857	1
Cluster12	4	4	16	4	1
Cluster13	3	3	13	4.33333	1
Cluster14	4	4	11	2.75	1
Cluster15	6	7	18	2.57143	1

## Sheet: clus1
Probeset	AGI	description	Gene symbol	GAAATT motif count
246821_at	AT5G26920	Encodes a calmodulin-binding protein CBP60g (calmodulin binding protein 60-like.g). The calmodulin-binding domain is located near the N-terminus	CAM-BINDING PROTEIN 60-LIKE G (CBP60G)	4
253414_at	AT4G33050	embryo sac development arrest 39 (EDA39)	EMBRYO SAC DEVELOPMENT ARREST 39 (EDA39)	4
246927_s_at	AT5G25250	SPFH/Band 7/PHB domain-containing membrane-associated protein family		1
256756_at	AT3G25610	ATPase E1-E2 type family protein / haloacid dehalogenase-like hydrolase family protein		2
266017_at	AT2G18690	unknown protein		4
260239_at	AT1G74360	Leucine-rich repeat protein kinase family protein		7
246988_at	AT5G67340	ARM repeat superfamily protein		4
246858_at	AT5G25930	Protein kinase family protein with leucine-rich repeat domain		2
253257_at	AT4G34390	extra-large GTP-binding protein 2 (XLG2)	EXTRA-LARGE GTP-BINDING PROTEIN 2 (XLG2)	3
247571_at	AT5G61210	membrane localized t-SNARE SNAP25 homologue, probably involved in cytokinesis and cell plate formation	SOLUBLE N-ETHYLMALEIMIDE-SENSITIVE FACTOR ADAPTOR PROTEIN 33 (SNAP33)	4
261526_at	AT1G14370	Encodes protein kinase APK2a.	PROTEIN KINASE 2A (APK2A)	6
255599_at	AT4G01010	member of Cyclic nucleotide gated channel family	CYCLIC NUCLEOTIDE-GATED CHANNEL 13 (CNGC13)	6
259428_at	AT1G01560	member of MAP Kinase	MAP KINASE 11 (MPK11)	0
252053_at	AT3G52400	syntaxin protein, involved in the negative regulation of defense pathways such as programmed cell death, salicylic acid signalling pathway, jasmonic acid signalling pathway	SYNTAXIN OF PLANTS 122 (SYP122)	7
256050_at	AT1G07000	A member of EXO70 gene family, putative exocyst subunits, conserved in land plants. Arabidopsis thaliana contains 23 putative EXO70 genes, which can be classified into eight clusters on the phylogenetic tree.	EXOCYST SUBUNIT EXO70 FAMILY PROTEIN B2 (EXO70B2)	4
246927_s_at	AT5G25260	SPFH/Band 7/PHB domain-containing membrane-associated protein family		3

## Sheet: clus2
Probeset	AGI	description	Gene symbol	GAAATT motif count
251182_at	AT3G62600	J domain protein localized in ER lumen. Can partially compensate for the growth defect in jem1 scj1 mutant yeast. Forms a complex SDF2-ERdj3B-BiP that is required for the proper accumulation of the surface-exposed leucine-rich repeat receptor kinases EFR. EFR is involved in PAMP (pathogen associated molecular patterns) triggered immunity.	(ATERDJ3B)	0
247494_at	AT5G61790	calnexin 1 (CNX1)	CALNEXIN 1 (CNX1)	0
253687_at	AT4G29520	LOCATED IN: endoplasmic reticulum, plasma membrane		0
264382_at	AT2G25110	Encodes an endoplasmic reticulum protein SDF2 (stromal-derived factor-2). Forms a complex SDF2-ERdj3B-BiP that is required for the proper accumulation of the surface-exposed leucine-rich repeat receptor kinases EFR. EFR is involved in PAMP (pathogen associated molecular patterns) triggered immunity.	STROMAL CELL-DERIVED FACTOR 2-LIKE PROTEIN PRECURSOR (SDF2)	2
259757_at	AT1G77510	Encodes a protein disulfide isomerase-like (PDIL) protein, a member of a multigene family within the thioredoxin (TRX) superfamily. Transcript levels for this gene are up-regulated in response to three different chemical inducers of ER stress (dithiothreitol, beta-mercaptoethanol, and tunicamycin). AtIRE1-2 does not appear to be required for this response, but the atbzip60 mutant has a diminished…	PDI-LIKE 1-2 (PDIL1-2)	2
254166_at	AT4G24190	encodes an ortholog of GRP94, an ER-resident HSP90-like protein and is involved in regulation of meristem size and organization. Single and double mutant analyses suggest that SHD may be required for the correct folding and/or complex formation of CLV proteins. Lines carrying recessive mutations in this locus exhibits expanded shoot meristems, disorganized root meristems, and defective pollen tub…	SHEPHERD (SHD)	0
245956_s_at	AT5G28540	Encodes the luminal binding protein BiP, an ER-localized member of the HSP70 family. BiP is composed of an N-terminal ATP binding domain and a C-terminal domain that binds to hydrophobic patches on improperly/incompletely folded proteins in an ATP-dependent manner. Involved in polar nuclei fusion during proliferation of endosperm nuclei.	(BIP1)	2
261167_at	AT1G04980	Encodes a protein disulfide isomerase-like (PDIL) protein, a member of a multigene family within the thioredoxin (TRX) superfamily. Transcript levels for this gene are up-regulated in response to three different chemical inducers of ER stress (dithiothreitol, beta-mercaptoethanol, and tunicamycin). AtIRE1-2 does not appear to be required for this response, but the atbzip60 mutant has a diminished…	PDI-LIKE 2-2 (PDIL2-2)	2
261485_at	AT1G14360	UDP-galactose transporter 3 (UTR3)	UDP-GALACTOSE TRANSPORTER 3 (UTR3)	2
267483_at	AT2G02810	Encodes a multitransmembrane hydrophobic protein that functions as transporter of UDP-galactose and UDP-glucose into the Golgi. Localized in the ER. Involved in the unfolded protein response, a mechanism that controls proper protein folding in the ER.	UDP-GALACTOSE TRANSPORTER 1 (UTR1)	0
262504_at	AT1G21750	Encodes a protein disulfide isomerase-like (PDIL) protein, a member of a multigene family within the thioredoxin (TRX) superfamily	PDI-LIKE 1-1 (PDIL1-1)	6
245956_s_at	AT5G42020	Luminal binding protein (BiP2) involved in polar nuclei fusion during proliferation of endosperm nuclei.	(BIP2)	5

## Sheet: clus3
Probeset	AGI	description	Gene symbol	GAAATT motif count
248322_at	AT5G52760	Copper transport protein family		4
249417_at	AT5G39670	Calcium-binding EF-hand family protein	CML46	7
252417_at	AT3G47480	Calcium-binding EF-hand family protein	CML47	4
262177_at	AT1G74710	Encodes a protein with isochorismate synthase activity. Mutants fail to accumulate salicylic acid. Its function may be redundant with that of ICS2 (AT1G18870).	SID2	7
259550_at	AT1G35230	Encodes arabinogalactan-protein (AGP5).	ARABINOGALACTAN PROTEIN 5 (AGP5)	3
260046_at	AT1G73805	Encodes SAR Deficient 1 (SARD1), a key regulator for ICS1 (Isochorismate Synthase 1) induction and salicylic acid (SA) synthesis.	SAR DEFICIENT 1 (SARD1)	1

## Sheet: clus4
Probeset	AGI	description	Gene symbol	GAAATT motif count
258203_at	AT3G13950	unknown protein		2
249481_at	AT5G38900	Thioredoxin superfamily protein		1
263948_at	AT2G35980	Encodes a protein whose sequence is similar to tobacco hairpin-induced gene (HIN1) and Arabidopsis non-race specific disease resistance gene (NDR1). Expression of this gene is induced by cucumber mosaic virus, spermine and during senescence. The gene product is localized to the chloroplast.	YELLOW-LEAF-SPECIFIC GENE 9 (YLS9)	2
262930_at	AT1G65690	Late embryogenesis abundant (LEA) hydroxyproline-rich glycoprotein family		5
246368_at	AT1G51890	Leucine-rich repeat protein kinase family protein		8
261005_at	AT1G26420	FAD-binding Berberine family protein		4
246988_at	AT5G67340	ARM repeat superfamily protein		4
260239_at	AT1G74360	Leucine-rich repeat protein kinase family protein		7

## Sheet: clus5
Probeset	AGI	description	Gene symbol	GAAATT motif count
256366_at	AT1G66880	Protein kinase superfamily protein		3
263478_at	AT2G31880	Encodes a putative leucine rich repeat transmembrane protein that is expressed in response to Pseudomonas syringae. Expression of SRRLK may be required for silencing via lsiRNAs. Regulates cell death and innate immunity.	SUPPRESSOR OF BIR1 1 (SOBIR1)	1
245329_at	AT4G14365	XB3 ortholog 4 in Arabidopsis thaliana (XBAT34)	XB3 ORTHOLOG 4 IN ARABIDOPSIS THALIANA (XBAT34)	0
264107_s_at	AT2G13790	somatic embryogenesis receptor-like kinase 4 (SERK4)	SOMATIC EMBRYOGENESIS RECEPTOR-LIKE KINASE 4 (SERK4)	1
264434_at	AT1G10340	Ankyrin repeat family protein		1
253414_at	AT4G33050	embryo sac development arrest 39 (EDA39)	EMBRYO SAC DEVELOPMENT ARREST 39 (EDA39)	4
264107_s_at	AT2G13800	somatic embryogenesis receptor-like kinase 5 (SERK5)	SOMATIC EMBRYOGENESIS RECEPTOR-LIKE KINASE 5 (SERK5)	1

## Sheet: clus6
Probeset	AGI	description	Gene symbol	GAAATT motif count
259561_at	AT1G21250	cell wall-associated kinase, may function as a signaling receptor of extracellular matrix component such as oligogalacturonides.	CELL WALL-ASSOCIATED KINASE (WAK1)	1
261339_at	AT1G35710	Protein kinase family protein with leucine-rich repeat domain		1
263776_s_at	AT2G46430	cyclic nucleotide gated channel (CNGC4), downstream component of the signaling pathways leading to HR/resistance	CYCLIC NUCLEOTIDE GATED CHANNEL 3 (CNGC3)	2
247602_at	AT5G60900	Encodes a receptor-like protein kinase.	RECEPTOR-LIKE PROTEIN KINASE 1 (RLK1)	0
263776_s_at	AT2G46440	Member of Cyclic nucleotide gated channel family. Positive regulator of resistance against avirulent fungal pathogen.	CYCLIC NUCLEOTIDE-GATED CHANNELS (CNGC11)	3

## Sheet: clus7
Probeset	AGI	description	Gene symbol	GAAATT motif count
256216_at	AT1G56340	Encodes one of three Arabidopsis calreticulins. In CRT-deficient mouse fibroblasts, this protein restores ER Ca2+ levels.	CALRETICULIN 1A (CRT1a)	1
264260_at	AT1G09210	Encodes one of three Arabidopsis calreticulins.	CALRETICULIN 1B (CRT1b)	0
245175_at	AT2G47470	Encodes a protein disulfide isomerase-like (PDIL) protein, a member of a multigene family within the thioredoxin (TRX) superfamily. Transcript levels for this gene are up-regulated in response to three different chemical inducers of ER stress (dithiothreitol, beta-mercaptoethanol, and tunicamycin). AtIRE1-2 does not appear to be required for this response, but the atbzip60 mutant has a diminished…	UNFERTILIZED EMBRYO SAC 5 (UNE5)	8
251182_at	AT3G62600	J domain protein localized in ER lumen. Can partially compensate for the growth defect in jem1 scj1 mutant yeast. Forms a complex SDF2-ERdj3B-BiP that is required for the proper accumulation of the surface-exposed leucine-rich repeat receptor kinases EFR. EFR is involved in PAMP (pathogen associated molecular patterns) triggered immunity.	(ATERDJ3B)	0
254166_at	AT4G24190	encodes an ortholog of GRP94, an ER-resident HSP90-like protein and is involved in regulation of meristem size and organization. Single and double mutant analyses suggest that SHD may be required for the correct folding and/or complex formation of CLV proteins. Lines carrying recessive mutations in this locus exhibits expanded shoot meristems, disorganized root meristems, and defective pollen tub…	SHEPHERD (SHD)	0
264382_at	AT2G25110	Encodes an endoplasmic reticulum protein SDF2 (stromal-derived factor-2). Forms a complex SDF2-ERdj3B-BiP that is required for the proper accumulation of the surface-exposed leucine-rich repeat receptor kinases EFR. EFR is involved in PAMP (pathogen associated molecular patterns) triggered immunity.	STROMAL CELL-DERIVED FACTOR 2-LIKE PROTEIN PRECURSOR (SDF2)	2
247494_at	AT5G61790	calnexin 1 (CNX1)	CALNEXIN 1 (CNX1)	0
245956_s_at	AT5G28540	Encodes the luminal binding protein BiP, an ER-localized member of the HSP70 family. BiP is composed of an N-terminal ATP binding domain and a C-terminal domain that binds to hydrophobic patches on improperly/incompletely folded proteins in an ATP-dependent manner. Involved in polar nuclei fusion during proliferation of endosperm nuclei.	(BIP1)	2

## Sheet: clus8
Probeset	AGI	description	Gene symbol	GAAATT motif count
256793_at	AT3G22160	VQ motif-containing protein		6
259410_at	AT1G13340	Regulator of Vps4 activity in the MVB pathway protein		2
246405_at	AT1G57630	Toll-Interleukin-Resistance (TIR) domain family protein		3
266017_at	AT2G18690	unknown protein		4
258203_at	AT3G13950	unknown protein		2

## Sheet: clus9
Probeset	AGI	description	Gene symbol	GAAATT motif count
254271_at	AT4G23150	Encodes a cysteine-rich receptor-like protein kinase.	CYSTEINE-RICH RLK (RECEPTOR-LIKE PROTEIN KINASE) 7 (CRK7)	0
252977_at	AT4G38560	Arabidopsis phospholipase-like protein (PEARLI 4) family		5
248322_at	AT5G52760	Copper transport protein family		4
256366_at	AT1G66880	Protein kinase superfamily protein		3

[truncated: 6 more sheets: clus10, clus11, clus12, clus13, clus14, clus15]
