# Supplementary material for: Co-expression analysis identifies putative targets for CBP60g and SARD1 regulation
Source: BMC Plant Biol. 2012 Nov 16;12:216. doi: 10.1186/1471-2229-12-216 (PMC3511238; doi:10.1186/1471-2229-12-216)
Supplement: Additional file 3 — Table S3. Overview and cluster contents of co-expression experiment #2. [file 1471-2229-12-216-S3.xlsx]

## Sheet: overview
Name	Number probesets	Number genes	Number GAAATT motif	GAAATT frequency	Cluster density of interconnections
Cluster1	110	113	321	2.84071	0.754962
Cluster2	30	30	95	3.16667	0.903448
Cluster3	24	24	63	2.625	0.84058
Cluster4	19	19	52	2.73684	0.976608
Cluster5	17	21	38	1.80952	0.852941
Cluster6	20	21	37	1.7619	0.936842
Cluster7	16	16	43	2.6875	0.975
Cluster8	23	24	74	3.08333	0.972332
Cluster9	18	20	52	2.6	0.954248
Cluster10	19	20	49	2.45	0.929825
Cluster11	10	10	24	2.4	0.933333
Cluster12	18	19	56	2.94737	0.993464
Cluster13	12	12	29	2.41667	0.984848
Cluster14	25	26	81	3.11538	0.996667
Cluster15	9	9	28	3.11111	0.833333
Cluster16	7	9	23	2.55556	1
Cluster17	7	7	26	3.71429	0.952381
Cluster18	8	9	18	2	1
Cluster19	7	7	6	0.857143	0.952381
Cluster20	15	16	31	1.9375	0.990476
Cluster21	31	33	91	2.75758	0.969892
Cluster22	28	30	85	2.83333	0.997354
Cluster23	25	26	67	2.57692	0.993333
Cluster24	5	5	15	3	0.9
Cluster25	11	12	17	1.41667	1
Cluster26	9	9	21	2.33333	1
Cluster27	9	10	20	2	0.861111
Cluster28	18	19	67	3.52632	0.986928
Cluster29	36	38	97	2.55263	0.930159
Cluster30	12	12	37	3.08333	0.969697
Cluster31	11	11	26	2.36364	1
Cluster32	8	8	18	2.25	1
Cluster33	7	7	19	2.71429	0.952381
Cluster34	8	13	33	2.53846	1
Cluster35	13	14	53	3.78571	1
Cluster36	14	16	49	3.0625	1
Cluster37	9	9	31	3.44444	0.972222
Cluster38	45	47	116	2.46809	0.952525
Cluster39	13	13	25	1.92308	0.935897
Cluster40	37	40	110	2.75	0.972973
Cluster41	38	41	108	2.63415	0.891892
Cluster42	31	33	82	2.48485	0.96129
Cluster43	6	6	13	2.16667	1
Cluster44	10	11	36	3.27273	1
Cluster45	7	9	14	1.55556	1
Cluster46	5	5	13	2.6	1
Cluster47	6	7	12	1.71429	1
Cluster48	5	5	9	1.8	1
Cluster49	20	22	63	2.86364	0.973684
Cluster50	13	15	40	2.66667	1
Cluster51	11	13	33	2.53846	1
Cluster52	16	15	37	2.46667	0.908333
Cluster53	13	13	42	3.23077	0.974359
Cluster54	8	8	22	2.75	1
Cluster55	10	11	23	2.09091	0.888889
Cluster56	9	9	28	3.11111	0.972222
Cluster57	6	6	8	1.33333	1
Cluster58	7	8	33	4.125	1
Cluster59	9	9	24	2.66667	1
Cluster60	5	5	21	4.2	1
Cluster61	7	8	14	1.75	0.952381

## Sheet: 1
Probeset	AGI	description	Gene symbol	GAAATT motif count
245197_at	AT1G67800	Copine (Calcium-dependent phospholipid-binding protein) family		2
245329_at	AT4G14365	XB3 ortholog 4 in Arabidopsis thaliana (XBAT34)	XB3 ORTHOLOG 4 IN ARABIDOPSIS THALIANA (XBAT34)	0
245599_at	AT4G14220	encodes a RING-type E3 ubiquitin ligase implicated in gametogenesis. RHF1a can interact with the cell cycle inhibitor ICK4/KRP6 in vitro. It apppears to target ICK4KRP6 for degradation following meiosis in order to allow the mitoses associated with megagametogenesis and microgametogenesis to occur. RHF1a is expressed in the carpels throughout floral development. It is expressed in various tissues…	RING-H2 GROUP F1A (RHF1A)	5
246305_at	AT3G51890	Clathrin light chain protein		4
246327_at	AT1G16670	Protein kinase superfamily protein		0
246368_at	AT1G51890	Leucine-rich repeat protein kinase family protein		8
246405_at	AT1G57630	Toll-Interleukin-Resistance (TIR) domain family protein		3
246631_at	AT1G50740	Transmembrane proteins 14C		2
246777_at	AT5G27420	Encodes CNI1 (Carbon/Nitrogen Insensitive1) (also named as ATL31), a RING type ubiquitin ligase that functions in the Carbon/Nitrogen response for growth phase transition in Arabidopsis seedlings.	CARBON/NITROGEN INSENSITIVE 1 (CNI1)	2
246821_at	AT5G26920	Encodes a calmodulin-binding protein CBP60g (calmodulin binding protein 60-like.g). The calmodulin-binding domain is located near the N-terminus	CAM-BINDING PROTEIN 60-LIKE G (CBP60G)	4
246858_at	AT5G25930	Protein kinase family protein with leucine-rich repeat domain		2
246927_s_at	AT5G25260	SPFH/Band 7/PHB domain-containing membrane-associated protein family		3
246927_s_at	AT5G25250	SPFH/Band 7/PHB domain-containing membrane-associated protein family		1
246988_at	AT5G67340	ARM repeat superfamily protein		4
247554_at	AT5G61010	A member of EXO70 gene family, putative exocyst subunits, conserved in land plants. Arabidopsis thaliana contains 23 putative EXO70 genes, which can be classified into eight clusters on the phylogenetic tree.	EXOCYST SUBUNIT EXO70 FAMILY PROTEIN E2 (EXO70E2)	3
247571_at	AT5G61210	membrane localized t-SNARE SNAP25 homologue, probably involved in cytokinesis and cell plate formation	SOLUBLE N-ETHYLMALEIMIDE-SENSITIVE FACTOR ADAPTOR PROTEIN 33 (SNAP33)	4
247740_at	AT5G58940	Arabidopsis thaliana calmodulin-binding receptor-like kinase mRNA	CALMODULIN-BINDING RECEPTOR-LIKE CYTOPLASMIC KINASE 1 (CRCK1)	0
248134_at	AT5G54860	Major facilitator superfamily protein		3
248698_at	AT5G48380	Encodes a BAK1-interacting receptor-like kinase named BIR1. Negatively regulates multiple plant resistance signaling pathways, one of which is the SOBIR1(AT2G31880)-dependent pathway.	BAK1-INTERACTING RECEPTOR-LIKE KINASE 1 (BIR1)	2
248971_at	AT5G45000	Disease resistance protein (TIR-NBS-LRR class) family		2
249188_at	AT5G42830	HXXXD-type acyl-transferase family protein		5
249237_at	AT5G42050	DCD (Development and Cell Death) domain protein		2
249264_s_at	AT5G41750	Disease resistance protein (TIR-NBS-LRR class) family		8
249264_s_at	AT5G41740	Disease resistance protein (TIR-NBS-LRR class) family		6
249417_at	AT5G39670	Calcium-binding EF-hand family protein	CML46	7
249719_at	AT5G35735	Auxin-responsive family protein		2
250289_at	AT5G13190	Encodes a plasma membrane localized LITAF domain protein that interacts with LSD1 and acts as a negative regulation of hypersensitive cell death.	GSH-INDUCED LITAF DOMAIN PROTEIN (GILP)	1
250575_at	AT5G08240	unknown protein		2
250676_at	AT5G06320	encodes a protein whose sequence is similar to tobacco hairpin-induced gene (HIN1) and Arabidopsis non-race specific disease resistance gene (NDR1). Expression of this gene is induced by cucumber mosaic virus, spermine and Pseudomonas syringae pv. tomato DC3000. The gene product is localized to the plasma membrane.	NDR1/HIN1-LIKE 3 (NHL3)	2
250818_at	AT5G04930	Encodes a putative aminophospholipid translocase (p-type ATPase) involved in chilling response.	AMINOPHOSPHOLIPID ATPASE 1 (ALA1)	0
251176_at	AT3G63380	ATPase E1-E2 type family protein / haloacid dehalogenase-like hydrolase family protein		2
251475_at	AT3G59660	C2 domain-containing protein / GRAM domain-containing protein		3
251479_at	AT3G59700	member of Receptor kinase-like protein family	LECTIN-RECEPTOR KINASE (HLECRK)	2
251624_at	AT3G57280	Transmembrane proteins 14C		3
251769_at	AT3G55950	CRINKLY4 related 3 (CCR3)	CRINKLY4 RELATED 3 (CCR3)	6
251884_at	AT3G54150	S-adenosyl-L-methionine-dependent methyltransferases superfamily protein		2
252053_at	AT3G52400	syntaxin protein, involved in the negative regulation of defense pathways such as programmed cell death, salicylic acid signalling pathway, jasmonic acid signalling pathway	SYNTAXIN OF PLANTS 122 (SYP122)	7
252131_at	AT3G50930	cytochrome BC1 synthesis (BCS1)	CYTOCHROME BC1 SYNTHESIS (BCS1)	2
252825_at	AT4G39890	RAB GTPase homolog H1C (RABH1c)	RAB GTPASE HOMOLOG H1C (RABH1c)	1
252862_at	AT4G39830	Cupredoxin superfamily protein		2
252908_at	AT4G39670	Glycolipid transfer protein (GLTP) family protein		0
252921_at	AT4G39030	Encodes an orphan multidrug and toxin extrusion transporter. Essential component of salicylic acid-dependent signaling for disease resistance. Member of the MATE-transporter family. Expression induced by salicylic acid. Mutants are salicylic acid-deficient.	ENHANCED DISEASE SUSCEPTIBILITY 5 (EDS5)	4
253257_at	AT4G34390	extra-large GTP-binding protein 2 (XLG2)	EXTRA-LARGE GTP-BINDING PROTEIN 2 (XLG2)	3
253414_at	AT4G33050	embryo sac development arrest 39 (EDA39)	EMBRYO SAC DEVELOPMENT ARREST 39 (EDA39)	4
253950_at	AT4G26910	Dihydrolipoamide succinyltransferase		5
254040_at	AT4G25900	Galactose mutarotase-like superfamily protein		3
254241_at	AT4G23190	Encodes putative receptor-like protein kinase that is induced by the soil-borne vascular bacteria, Ralstonia solanacearum. Naming convention from Chen et al 2003 (PMID 14756307)	CYSTEINE-RICH RLK (RECEPTOR-LIKE PROTEIN KINASE) 11 (CRK11)	2
254262_at	AT4G23470	PLAC8 family protein		3
254432_at	AT4G20830	FAD-binding Berberine family protein		2
254592_at	AT4G18880	member of Heat Stress Transcription Factor (Hsf) family	HEAT SHOCK TRANSCRIPTION FACTOR A4A (HSF A4A)	0
254660_at	AT4G18250	receptor serine/threonine kinase, putative		4
254847_at	AT4G11850	phospholipase D (gamma)	PHOSPHOLIPASE D GAMMA 1 (PLDGAMMA1)	3
255340_at	AT4G04490	Encodes a cysteine-rich receptor-like protein kinase.	CYSTEINE-RICH RLK (RECEPTOR-LIKE PROTEIN KINASE) 36 (CRK36)	6
255599_at	AT4G01010	member of Cyclic nucleotide gated channel family	CYCLIC NUCLEOTIDE-GATED CHANNEL 13 (CNGC13)	6
255923_at	AT1G22180	Sec14p-like phosphatidylinositol transfer family protein		3
255967_at	AT1G22280	Encodes a phytochrome-associated protein, PAPP2C (phytochrome-associated protein phosphatase type 2C). PAPP2C interacts in the nucleus with phyA (phytochrome A) and phyB. Functions as a regulator of phytochrome-interacting factor PIF3 by dephosphorylating phytochromes in the nucleus.	PHYTOCHROME-ASSOCIATED PROTEIN PHOSPHATASE TYPE 2C (PAPP2C)	1
256050_at	AT1G07000	A member of EXO70 gene family, putative exocyst subunits, conserved in land plants. Arabidopsis thaliana contains 23 putative EXO70 genes, which can be classified into eight clusters on the phylogenetic tree.	EXOCYST SUBUNIT EXO70 FAMILY PROTEIN B2 (EXO70B2)	4
256366_at	AT1G66880	Protein kinase superfamily protein		3
256756_at	AT3G25610	ATPase E1-E2 type family protein / haloacid dehalogenase-like hydrolase family protein		2
256793_at	AT3G22160	VQ motif-containing protein		6
256922_at	AT3G19010	2-oxoglutarate (2OG) and Fe(II)-dependent oxygenase superfamily protein		2
257700_at	AT3G12740	Physically interacts with ALA3, and is required for the phospholipid translocase activity of ALA3.	ALA-INTERACTING SUBUNIT 1 (ALIS1)	0
257902_at	AT3G28450	Leucine-rich repeat protein kinase family protein		3
258173_at	AT3G21630	LysM receptor-like kinase. Essential in the perception and transduction of the chitin oligosaccharide elicitor. Involved in chitin-mediated plant innate immunity. Located in the plasma membrane.	CHITIN ELICITOR RECEPTOR KINASE 1 (CERK1)	0
258203_at	AT3G13950	unknown protein		2
258463_at	AT3G17410	Protein kinase superfamily protein		4
258650_at	AT3G09830	Protein kinase superfamily protein		1
258786_at	AT3G11820	Encodes a syntaxin localized at the plasma membrane (SYR1, Syntaxin Related Protein 1, also known as SYP121, PENETRATION1/PEN1). SYR1/PEN1 is a member of the SNARE superfamily proteins. SNARE proteins are involved in cell signaling, vesicle traffic, growth and development. SYR1/PEN1 functions in positioning anchoring of the KAT1 K+ channel protein at the plasma membrane. Transcription is upregula…	SYNTAXIN OF PLANTS 121 (SYP121)	1
258787_at	AT3G11840	Encodes a U-box-domain-containing E3 ubiquitin ligase that acts as a negative regulator of PAMP-triggered immunity.	PLANT U-BOX 24 (PUB24)	2
258915_at	AT3G10640	VPS60.1	(VPS60.1)	0
258947_at	AT3G01830	Calcium-binding EF-hand family protein		3
259213_at	AT3G09010	Protein kinase superfamily protein		3
259272_at	AT3G01290	SPFH/Band 7/PHB domain-containing membrane-associated protein family	HYPERSENSITIVE INDUCED REACTION 2 (HIR2)	5
259428_at	AT1G01560	member of MAP Kinase	MAP KINASE 11 (MPK11)	0
259479_at	AT1G19020	unknown protein		1
259626_at	AT1G42990	AtbZIP60 consists of a bZIP DNA binding domain followed by a putative transmembrane domain. GFP fusions containing the first 260 amino acids (AtbZIP60deltaC) are nuclear-localized. AtbZIP60 is upregulated by the addition of tunicamycin (ER stress response inductor), DTT (inhibitor of disulfide bond formation) and azetin-2-carboxylate (proline analog perturbing protein structure). Upon ER stress t…	BASIC REGION/LEUCINE ZIPPER MOTIF 60 (BZIP60)	3
260239_at	AT1G74360	Leucine-rich repeat protein kinase family protein		7
260243_at	AT1G63720	BEST Arabidopsis thaliana protein match is: hydroxyproline-rich glycoprotein family protein (TAIR:AT5G52430.1)		5
260648_at	AT1G08050	Zinc finger (C3HC4-type RING finger) family protein		2
260899_at	AT1G21370	unknown protein		1
261005_at	AT1G26420	FAD-binding Berberine family protein		4
261021_at	AT1G26380	FAD-binding Berberine family protein		5
261027_at	AT1G01340	member of Cyclic nucleotide gated channel family	CYCLIC NUCLEOTIDE GATED CHANNEL 10 (CNGC10)	7
261378_at	AT1G18890	encodes a calcium-dependent protein kinase whose gene expression is induced by dehydration and high salt. Kinase activity could not be detected in vitro.	CALCIUM-DEPENDENT PROTEIN KINASE 1 (CDPK1)	1
261394_at	AT1G79680	Encodes a twin-domain, kinase-GC signaling molecule that may function in biotic stress responses that is critically dependent on the second messenger cGMP.	WALL ASSOCIATED KINASE (WAK)-LIKE 10 (WAKL10)	6
261526_at	AT1G14370	Encodes protein kinase APK2a.	PROTEIN KINASE 2A (APK2A)	6
261718_at	AT1G18390	Protein kinase superfamily protein		2
261719_at	AT1G18390	Protein kinase superfamily protein		2
261973_at	AT1G64610	Transducin/WD40 repeat-like superfamily protein		4
262408_at	AT1G34750	Protein phosphatase 2C family protein		1
262930_at	AT1G65690	Late embryogenesis abundant (LEA) hydroxyproline-rich glycoprotein family		5
263274_at	AT2G11520	high overall homology to CRCK1	CALMODULIN-BINDING RECEPTOR-LIKE CYTOPLASMIC KINASE 3 (CRCK3)	1
263419_at	AT2G17220	Protein kinase superfamily protein		3
263565_at	AT2G15390	Predicted fucosyltransferase, based on similarity to FUT1, but not functionally redundant with FUT1.	FUCOSYLTRANSFERASE 4 (FUT4)	0
263948_at	AT2G35980	Encodes a protein whose sequence is similar to tobacco hairpin-induced gene (HIN1) and Arabidopsis non-race specific disease resistance gene (NDR1). Expression of this gene is induced by cucumber mosaic virus, spermine and during senescence. The gene product is localized to the chloroplast.	YELLOW-LEAF-SPECIFIC GENE 9 (YLS9)	2
264107_s_at	AT2G13790	somatic embryogenesis receptor-like kinase 4 (SERK4)	SOMATIC EMBRYOGENESIS RECEPTOR-LIKE KINASE 4 (SERK4)	1
264107_s_at	AT2G13800	somatic embryogenesis receptor-like kinase 5 (SERK5)	SOMATIC EMBRYOGENESIS RECEPTOR-LIKE KINASE 5 (SERK5)	1
264223_s_at	AT3G16030	CALLUS EXPRESSION OF RBCS 101 (CES101)	CALLUS EXPRESSION OF RBCS 101 (CES101)	2
264645_at	AT1G08940	Phosphoglycerate mutase family protein		4
264746_at	AT1G62300	Encodes a transcription factor WRKY6. Regulates Phosphate1 (Pho1) expression in response to low phosphate (Pi) stress.	(WRKY6)	4
264866_at	AT1G24140	Matrixin family protein		2
264867_at	AT1G24150	Encodes a group I formin. Localized to cell junctions. Polymerizes actin. Binds profilin.	FORMIN HOMOLOGUE 4 (FH4)	5
264951_at	AT1G76970	Target of Myb protein 1		1
265725_at	AT2G32030	Acyl-CoA N-acyltransferases (NAT) superfamily protein		3
265868_at	AT2G01650	encodes a peripheral membrane protein that contains UBX domain and interacts with AtCDC48 in vitro and co-fractionates with membrane-associated but not soluble AtCDC48 in vivo.	PLANT UBX DOMAIN-CONTAINING PROTEIN 2 (PUX2)	2
266017_at	AT2G18690	unknown protein		4
266071_at	AT2G18670	RING/U-box superfamily protein		5
266071_at	AT2G18680	unknown protein		0
266101_at	AT2G37940	Arabidopsis Inositol phosphorylceramide synthase 2 (AtIPCS2)	ARABIDOPSIS INOSITOL PHOSPHORYLCERAMIDE SYNTHASE 2 (AtIPCS2)	2
266167_at	AT2G38860	Encodes protease I (pfpI)-like protein YLS5.	(YLS5)	2
266761_at	AT2G47130	NAD(P)-binding Rossmann-fold superfamily protein		2
266835_at	AT2G29990	alternative NAD(P)H dehydrogenase 2 (NDA2)	ALTERNATIVE NAD(P)H DEHYDROGENASE 2 (NDA2)	1
267028_at	AT2G38470	Member of the plant WRKY transcription factor family. Regulates the antagonistic relationship between defense pathways mediating responses to P. syringae and necrotrophic fungal pathogens. Located in nucleus. Involved in response to various abiotic stresses - especially salt stress.	WRKY DNA-BINDING PROTEIN 33 (WRKY33)	1
267288_at	AT2G23680	Cold acclimation protein WCOR413 family		3

## Sheet: 2
Probeset	AGI	description	Gene symbol	GAAATT motif count
264434_at	AT1G10340	Ankyrin repeat family protein		1
262832_s_at	AT1G14870	PCR2 encodes a membrane protein involved in zinc transport and detoxification.	PLANT CADMIUM RESISTANCE 2 (PCR2)	4
262832_s_at	AT1G14880	PLANT CADMIUM RESISTANCE 1 (PCR1)	PLANT CADMIUM RESISTANCE 1 (PCR1)	0
261161_at	AT1G34420	leucine-rich repeat transmembrane protein kinase family protein		4
259550_at	AT1G35230	Encodes arabinogalactan-protein (AGP5).	ARABINOGALACTAN PROTEIN 5 (AGP5)	3
260772_at	AT1G49050	Eukaryotic aspartyl protease family protein		4
256366_at	AT1G66880	Protein kinase superfamily protein		3
260046_at	AT1G73805	Encodes SAR Deficient 1 (SARD1), a key regulator for ICS1 (Isochorismate Synthase 1) induction and salicylic acid (SA) synthesis.	SAR DEFICIENT 1 (SARD1)	1
260068_at	AT1G73805	Encodes SAR Deficient 1 (SARD1), a key regulator for ICS1 (Isochorismate Synthase 1) induction and salicylic acid (SA) synthesis.	SAR DEFICIENT 1 (SARD1)	1
262177_at	AT1G74710	Encodes a protein with isochorismate synthase activity. Mutants fail to accumulate salicylic acid. Its function may be redundant with that of ICS2 (AT1G18870).	SID2	7
265597_at	AT2G20142	Toll-Interleukin-Resistance (TIR) domain family protein		5
263478_at	AT2G31880	Encodes a putative leucine rich repeat transmembrane protein that is expressed in response to Pseudomonas syringae. Expression of SRRLK may be required for silencing via lsiRNAs. Regulates cell death and innate immunity.	SUPPRESSOR OF BIR1 1 (SOBIR1)	1
263783_at	AT2G46400	member of WRKY Transcription Factor	WRKY DNA-BINDING PROTEIN 46 (WRKY46)	4
252417_at	AT3G47480	Calcium-binding EF-hand family protein	CML47	4
252373_at	AT3G48090	Component of R gene-mediated disease resistance in Arabidopsis thaliana with homology to eukaryotic lipases.	ENHANCED DISEASE SUSCEPTIBILITY 1 (EDS1)	5
252345_at	AT3G48640	unknown protein		1
252060_at	AT3G52430	Encodes a lipase-like gene that is important for salicylic acid signaling and function in resistance (R) gene-mediated and basal plant disease resistance. PAD4 can interact directly with EDS1, another disease resistance signaling protein. Expressed at elevated level in response to green peach aphid (GPA) feeding, and modulates the GPA feeding-induced leaf senescence through a mechanism that doesn…	PHYTOALEXIN DEFICIENT 4 (PAD4)	2
251400_at	AT3G60420	Phosphoglycerate mutase family protein		2
255406_at	AT4G03450	Ankyrin repeat family protein		4
254869_at	AT4G11890	Protein kinase superfamily protein		6
245329_at	AT4G14365	XB3 ortholog 4 in Arabidopsis thaliana (XBAT34)	XB3 ORTHOLOG 4 IN ARABIDOPSIS THALIANA (XBAT34)	0
254271_at	AT4G23150	Encodes a cysteine-rich receptor-like protein kinase.	CYSTEINE-RICH RLK (RECEPTOR-LIKE PROTEIN KINASE) 7 (CRK7)	0
254229_at	AT4G23610	Late embryogenesis abundant (LEA) hydroxyproline-rich glycoprotein family		0
253414_at	AT4G33050	embryo sac development arrest 39 (EDA39)	EMBRYO SAC DEVELOPMENT ARREST 39 (EDA39)	4
253377_at	AT4G33300	ADR1-like 1 (ADR1-L1)	ADR1-LIKE 1 (ADR1-L1)	2
252977_at	AT4G38560	Arabidopsis phospholipase-like protein (PEARLI 4) family		5
249983_at	AT5G18470	Curculin-like (mannose-binding) lectin family protein		4
246821_at	AT5G26920	Encodes a calmodulin-binding protein CBP60g (calmodulin binding protein 60-like.g). The calmodulin-binding domain is located near the N-terminus	CAM-BINDING PROTEIN 60-LIKE G (CBP60G)	4
249417_at	AT5G39670	Calcium-binding EF-hand family protein	CML46	7
248327_at	AT5G52750	Heavy metal transport/detoxification superfamily protein		4
248322_at	AT5G52760	Copper transport protein family		4

## Sheet: 3
Probeset	AGI	description	Gene symbol	GAAATT motif count
259410_at	AT1G13340	Regulator of Vps4 activity in the MVB pathway protein		2
261763_at	AT1G15520	ABC transporter family involved in ABA transport and resistance to lead. Localizes to plasma membrane. Upregulated by lead. Expressed in leaves, flowers, stomata and roots.	ATP-BINDING CASSETTE G40 (ABCG40)	1
260706_at	AT1G32350	alternative oxidase 1D (AOX1D)	ALTERNATIVE OXIDASE 1D (AOX1D)	3
261240_at	AT1G32940	SBT3.5	(SBT3.5)	6
261242_at	AT1G32960	SBT3.3	(SBT3.3)	2
261216_at	AT1G33030	O-methyltransferase family protein		1
260015_at	AT1G67980	Encodes S-adenosyl-L-methionine: transcaffeoyl Coenzyme A 3-O-methyltransferase.	CAFFEOYL-COA 3-O-METHYLTRANSFERASE (CCOAMT)	4
262229_at	AT1G68620	alpha/beta-Hydrolases superfamily protein		2
260405_at	AT1G69930	Encodes glutathione transferase belonging to the tau class of GSTs. Naming convention according to Wagner et al. (2002).	GLUTATHIONE S-TRANSFERASE TAU 11 (GSTU11)	2
260225_at	AT1G74590	Encodes glutathione transferase belonging to the tau class of GSTs. Naming convention according to Wagner et al. (2002).	GLUTATHIONE S-TRANSFERASE TAU 10 (GSTU10)	4
266267_at	AT2G29460	Encodes glutathione transferase belonging to the tau class of GSTs. Naming convention according to Wagner et al. (2002).	GLUTATHIONE S-TRANSFERASE TAU 4 (GSTU4)	4
267496_at	AT2G30550	Encodes a lipase that hydrolyzes phosphatidylcholine, glycolipids as well as triacylglycerols.		1
267565_at	AT2G30750	putative cytochrome P450	CYTOCHROME P450, FAMILY 71, SUBFAMILY A, POLYPEPTIDE 12 (CYP71A12)	3
265260_at	AT2G43000	NAC domain containing protein 42 (NAC042)	NAC DOMAIN CONTAINING PROTEIN 42 (NAC042)	3
260568_at	AT2G43570	"chitinase, putative" (CHI)	"CHITINASE, PUTATIVE" (CHI)	4
258203_at	AT3G13950	unknown protein		2
257061_at	AT3G18250	Putative membrane lipoprotein		4
256933_at	AT3G22600	Bifunctional inhibitor/lipid-transfer protein/seed storage 2S albumin superfamily protein		0
258277_at	AT3G26830	Mutations in pad3 are defective in biosynthesis of the indole derived phytoalexin camalexin. Encodes a cytochrome P450 enzyme that catalyzes the conversion of dihydrocamalexic acid to camalexin.	PHYTOALEXIN DEFICIENT 3 (PAD3)	4
252334_at	AT3G48850	phosphate transporter 3	PHOSPHATE TRANSPORTER 3;2 (PHT3;2)	3
253992_at	AT4G26060	Ribosomal protein L18ae family		2
245976_at	AT5G13080	WRKY75 is one of several transcription factors induced during Pi deprivation. It is nuclear localized and regulated differentially during Pi starvation. RNAi mediated suppression of WRKY75 made the plants more susceptible to Pi stress as indicated by the higher accumulation of anthocyanin during Pi starvation.	WRKY DNA-BINDING PROTEIN 75 (WRKY75)	1
249481_at	AT5G38900	Thioredoxin superfamily protein		1
247487_at	AT5G62150	peptidoglycan-binding LysM domain-containing protein		4

## Sheet: 4
Probeset	AGI	description	Gene symbol	GAAATT motif count
261413_at	AT1G07630	Encodes a protein phosphatase 2C like gene, similar to POL. Involved in leaf development. Knockout mutants have abnormally shaped leaves.	POL-LIKE 5 (PLL5)	0
261526_at	AT1G14370	Encodes protein kinase APK2a.	PROTEIN KINASE 2A (APK2A)	6
261718_at	AT1G18390	Protein kinase superfamily protein		2
261719_at	AT1G18390	Protein kinase superfamily protein		2
256170_at	AT1G51790	Leucine-rich repeat protein kinase family protein		3
256169_at	AT1G51800	The gene encodes a putative member of the LRR-RLK protein family. Expressin and mutant analysis revealed that it contributes to the interaction between Arabidopsis and Hyaloperonospora arabidopsidis. and	IMPAIRED OOMYCETE SUSCEPTIBILITY 1 (IOS1)	4
246368_at	AT1G51890	Leucine-rich repeat protein kinase family protein		8
259841_at	AT1G52200	PLAC8 family protein		3
264757_at	AT1G61360	S-locus lectin protein kinase family protein		0
266231_at	AT2G02220	Encodes a protein interacting with phytosulfokine, a five amino acid sulfated peptide (YIYTQ). Contains dual guanylate cyclase and kinase catalytic activities that operate in vivo.	PHYTOSULFOKIN RECEPTOR 1 (PSKR1)	2
267436_at	AT2G19190	Receptor-like protein kinase. Involved in early defense signaling.	FLG22-INDUCED RECEPTOR-LIKE KINASE 1 (FRK1)	1
266247_at	AT2G27660	Cysteine/Histidine-rich C1 domain family protein		2
266993_at	AT2G39210	Major facilitator superfamily protein		4
265853_at	AT2G42360	RING/U-box superfamily protein		2
251479_at	AT3G59700	member of Receptor kinase-like protein family	LECTIN-RECEPTOR KINASE (HLECRK)	2
255595_at	AT4G01700	Chitinase family protein		1
254291_at	AT4G23010	UDP-galactose transporter 2 (UTR2)	UDP-GALACTOSE TRANSPORTER 2 (UTR2)	1
254249_at	AT4G23280	Encodes a cysteine-rich receptor-like protein kinase.	CYSTEINE-RICH RLK (RECEPTOR-LIKE PROTEIN KINASE) 20 (CRK20)	4
251054_at	AT5G01540	Encodes LecRKA4.1, a member of the lectin receptor kinase subfamily A4 (LecRKA4.1 At5g01540	LECTIN RECEPTOR KINASE A4.1 (LECRKA4.1)	5

## Sheet: 5
Probeset	AGI	description	Gene symbol	GAAATT motif count
261692_at	AT1G08450	Encodes one of three Arabidopsis calreticulins. In CRT-deficient mouse fibroblasts, this protein restores ER Ca2+ levels. Non-receptor component required for EFR-mediated immunity. Mutants show de-repressed anthocyanin accumulation in the presence of elf18, and EFR accumulation and signalling.	CALRETICULIN 3 (CRT3)	4
259385_at	AT1G13470	Protein of unknown function (DUF1262)		3
259561_at	AT1G21250	cell wall-associated kinase, may function as a signaling receptor of extracellular matrix component such as oligogalacturonides.	CELL WALL-ASSOCIATED KINASE (WAK1)	1
259560_at	AT1G21270	cytoplasmic serine/threonine protein kinase induced by salicylic acid. mutant plants exhibit a loss of cell expansion and dependence on sugars and salts for seedling growth, affecting the expression and activity of vacuolar invertase.	WALL-ASSOCIATED KINASE 2 (WAK2)	3
261339_at	AT1G35710	Protein kinase family protein with leucine-rich repeat domain		1
265837_at	AT2G14560	Encodes LURP1, a member of the LURP cluster (late upregulated in response to Hyaloperonospora parasitica) which exhibits a pronounced upregulation after recognition of the pathogenic oomycte H. parasitica. LURP1 is required for full basal defense to H. parasitica and resistance to this pathogen mediated by the R-proteins RPP4 and RPP5.	LATE UPREGULATED IN RESPONSE TO HYALOPERONOSPORA PARASITICA (LURP1)	1
265993_at	AT2G24160	pseudogene, leucine rich repeat protein family, contains leucine rich-repeat domains Pfam:PF00560, INTERPRO:IPR001611		3
263478_at	AT2G31880	Encodes a putative leucine rich repeat transmembrane protein that is expressed in response to Pseudomonas syringae. Expression of SRRLK may be required for silencing via lsiRNAs. Regulates cell death and innate immunity.	SUPPRESSOR OF BIR1 1 (SOBIR1)	1
267546_at	AT2G32680	receptor like protein 23 (RLP23)	RECEPTOR LIKE PROTEIN 23 (RLP23)	3
263776_s_at	AT2G46430	cyclic nucleotide gated channel (CNGC4), downstream component of the signaling pathways leading to HR/resistance	CYCLIC NUCLEOTIDE GATED CHANNEL 3 (CNGC3)	2
263776_s_at	AT2G46440	Member of Cyclic nucleotide gated channel family. Positive regulator of resistance against avirulent fungal pathogen.	CYCLIC NUCLEOTIDE-GATED CHANNELS (CNGC11)	3
256431_s_at	AT3G11010	receptor like protein 34 (RLP34)	RECEPTOR LIKE PROTEIN 34 (RLP34)	1
257763_s_at	AT3G23110	receptor like protein 37 (RLP37)	RECEPTOR LIKE PROTEIN 37 (RLP37)	0
257763_s_at	AT3G23120	receptor like protein 38 (RLP38)	RECEPTOR LIKE PROTEIN 38 (RLP38)	1
251673_at	AT3G57240	encodes a member of glycosyl hydrolase family 17	"BETA-1,3-GLUCANASE 3" (BG3)	4
254265_s_at	AT4G23140	Arabidopsis thaliana receptor-like protein kinase. Naming convention from Chen et al 2003 (PMID 14756307)	CYSTEINE-RICH RLK (RECEPTOR-LIKE PROTEIN KINASE) 6 (CRK6)	2
254265_s_at	AT4G23160	Encodes a cysteine-rich receptor-like protein kinase.	CYSTEINE-RICH RLK (RECEPTOR-LIKE PROTEIN KINASE) 8 (CRK8)	1
250445_at	AT5G10760	Eukaryotic aspartyl protease family protein		0
249754_at	AT5G24530	Encodes a putative 2OG-Fe(II) oxygenase that is defense-associated but required for susceptibility to downy mildew.	DOWNY MILDEW RESISTANT 6 (DMR6)	2
256431_s_at	AT5G27060	receptor like protein 53 (RLP53)	RECEPTOR LIKE PROTEIN 53 (RLP53)	2
247602_at	AT5G60900	Encodes a receptor-like protein kinase.	RECEPTOR-LIKE PROTEIN KINASE 1 (RLK1)	0

## Sheet: 6
Probeset	AGI	description	Gene symbol	GAAATT motif count
261167_at	AT1G04980	Encodes a protein disulfide isomerase-like (PDIL) protein, a member of a multigene family within the thioredoxin (TRX) superfamily. Transcript levels for this gene are up-regulated in response to three different chemical inducers of ER stress (dithiothreitol, beta-mercaptoethanol, and tunicamycin). AtIRE1-2 does not appear to be required for this response, but the atbzip60 mutant has a diminished…	PDI-LIKE 2-2 (PDIL2-2)	2
264260_at	AT1G09210	Encodes one of three Arabidopsis calreticulins.	CALRETICULIN 1B (CRT1b)	0
261485_at	AT1G14360	UDP-galactose transporter 3 (UTR3)	UDP-GALACTOSE TRANSPORTER 3 (UTR3)	2
262504_at	AT1G21750	Encodes a protein disulfide isomerase-like (PDIL) protein, a member of a multigene family within the thioredoxin (TRX) superfamily	PDI-LIKE 1-1 (PDIL1-1)	6
256216_at	AT1G56340	Encodes one of three Arabidopsis calreticulins. In CRT-deficient mouse fibroblasts, this protein restores ER Ca2+ levels.	CALRETICULIN 1A (CRT1a)	1
259757_at	AT1G77510	Encodes a protein disulfide isomerase-like (PDIL) protein, a member of a multigene family within the thioredoxin (TRX) superfamily. Transcript levels for this gene are up-regulated in response to three different chemical inducers of ER stress (dithiothreitol, beta-mercaptoethanol, and tunicamycin). AtIRE1-2 does not appear to be required for this response, but the atbzip60 mutant has a diminished…	PDI-LIKE 1-2 (PDIL1-2)	2
267483_at	AT2G02810	Encodes a multitransmembrane hydrophobic protein that functions as transporter of UDP-galactose and UDP-glucose into the Golgi. Localized in the ER. Involved in the unfolded protein response, a mechanism that controls proper protein folding in the ER.	UDP-GALACTOSE TRANSPORTER 1 (UTR1)	0
266709_at	AT2G03120	homologous to Signal Peptide Peptidases (SPP), required for pollen development and pollen germination. No homozygotes could be recovered from a T-DNA insertion mutant.	SIGNAL PEPTIDE PEPTIDASE (SPP)	0
264382_at	AT2G25110	Encodes an endoplasmic reticulum protein SDF2 (stromal-derived factor-2). Forms a complex SDF2-ERdj3B-BiP that is required for the proper accumulation of the surface-exposed leucine-rich repeat receptor kinases EFR. EFR is involved in PAMP (pathogen associated molecular patterns) triggered immunity.	STROMAL CELL-DERIVED FACTOR 2-LIKE PROTEIN PRECURSOR (SDF2)	2
267605_at	AT2G32920	Encodes a protein disulfide isomerase-like (PDIL) protein, a member of a multigene family within the thioredoxin (TRX) superfamily. Transcript levels for this gene are up-regulated in response to three different chemical inducers of ER stress (dithiothreitol, beta-mercaptoethanol, and tunicamycin). AtIRE1-2 does not appear to be required for this response, but the atbzip60 mutant has a diminished…	PDI-LIKE 2-3 (PDIL2-3)	2
245175_at	AT2G47470	Encodes a protein disulfide isomerase-like (PDIL) protein, a member of a multigene family within the thioredoxin (TRX) superfamily. Transcript levels for this gene are up-regulated in response to three different chemical inducers of ER stress (dithiothreitol, beta-mercaptoethanol, and tunicamycin). AtIRE1-2 does not appear to be required for this response, but the atbzip60 mutant has a diminished…	UNFERTILIZED EMBRYO SAC 5 (UNE5)	8
259256_at	AT3G07680	emp24/gp25L/p24 family/GOLD family protein		0
251840_at	AT3G54960	Encodes a protein disulfide isomerase-like (PDIL) protein, a member of a multigene family within the thioredoxin (TRX) superfamily. Transcript levels for this gene are up-regulated in response to three different chemical inducers of ER stress (dithiothreitol, beta-mercaptoethanol, and tunicamycin). Neither AtIRE1-2 nor AtbZIP60 appear to be required for this response.	PDI-LIKE 1-3 (PDIL1-3)	1
251182_at	AT3G62600	J domain protein localized in ER lumen. Can partially compensate for the growth defect in jem1 scj1 mutant yeast. Forms a complex SDF2-ERdj3B-BiP that is required for the proper accumulation of the surface-exposed leucine-rich repeat receptor kinases EFR. EFR is involved in PAMP (pathogen associated molecular patterns) triggered immunity.	(ATERDJ3B)	0
245293_at	AT4G16660	heat shock protein 70 (Hsp 70) family protein		0
254166_at	AT4G24190	encodes an ortholog of GRP94, an ER-resident HSP90-like protein and is involved in regulation of meristem size and organization. Single and double mutant analyses suggest that SHD may be required for the correct folding and/or complex formation of CLV proteins. Lines carrying recessive mutations in this locus exhibits expanded shoot meristems, disorganized root meristems, and defective pollen tub…	SHEPHERD (SHD)	0
253687_at	AT4G29520	LOCATED IN: endoplasmic reticulum, plasma membrane		0
245956_s_at	AT5G28540	Encodes the luminal binding protein BiP, an ER-localized member of the HSP70 family. BiP is composed of an N-terminal ATP binding domain and a C-terminal domain that binds to hydrophobic patches on improperly/incompletely folded proteins in an ATP-dependent manner. Involved in polar nuclei fusion during proliferation of endosperm nuclei.	(BIP1)	2
245956_s_at	AT5G42020	Luminal binding protein (BiP2) involved in polar nuclei fusion during proliferation of endosperm nuclei.	(BIP2)	5
248512_at	AT5G50460	secE/sec61-gamma protein transport protein		4
247494_at	AT5G61790	calnexin 1 (CNX1)	CALNEXIN 1 (CNX1)	0

## Sheet: 7
Probeset	AGI	description	Gene symbol	GAAATT motif count
260648_at	AT1G08050	Zinc finger (C3HC4-type RING finger) family protein		2
264506_at	AT1G09560	germin-like protein (GLP5)	GERMIN-LIKE PROTEIN 5 (GLP5)	4
246327_at	AT1G16670	Protein kinase superfamily protein		0
246368_at	AT1G51890	Leucine-rich repeat protein kinase family protein		8
265868_at	AT2G01650	encodes a peripheral membrane protein that contains UBX domain and interacts with AtCDC48 in vitro and co-fractionates with membrane-associated but not soluble AtCDC48 in vivo.	PLANT UBX DOMAIN-CONTAINING PROTEIN 2 (PUX2)	2
264592_at	AT2G17720	Encodes a prolyl 4-hydroxylase that modifies the extensin proteins in root hair cells.	PROLYL 4-HYDROXYLASE 5 (P4H5)	3
264619_at	AT2G17760	Eukaryotic aspartyl protease family protein		0
266017_at	AT2G18690	unknown protein		4
257535_at	AT3G09490	Tetratricopeptide repeat (TPR)-like superfamily protein		4
252068_at	AT3G51440	Calcium-dependent phosphotriesterase superfamily protein		1
254500_at	AT4G20110	VACUOLAR SORTING RECEPTOR 7 (VSR7)	VACUOLAR SORTING RECEPTOR 7 (VSR7)	1
253992_at	AT4G26060	Ribosomal protein L18ae family		2
253950_at	AT4G26910	Dihydrolipoamide succinyltransferase		5
253273_at	AT4G34180	Cyclase family protein		0
249346_at	AT5G40780	Encodes LHT1 (lysine histidine transporter), a high-affinity transporter for cellular amino acid uptake in both root epidermis and leaf mesophyll.	LYSINE HISTIDINE TRANSPORTER 1 (LHT1)	3
246988_at	AT5G67340	ARM repeat superfamily protein		4

## Sheet: 8
Probeset	AGI	description	Gene symbol	GAAATT motif count
259428_at	AT1G01560	member of MAP Kinase	MAP KINASE 11 (MPK11)	0
259479_at	AT1G19020	unknown protein		1
264866_at	AT1G24140	Matrixin family protein		2
245755_at	AT1G35210	unknown protein		2
256526_at	AT1G66090	Disease resistance protein (TIR-NBS class)		5
267293_at	AT2G23810	Member of TETRASPANIN family	TETRASPANIN8 (TET8)	9
265725_at	AT2G32030	Acyl-CoA N-acyltransferases (NAT) superfamily protein		3
265723_at	AT2G32140	transmembrane receptors		8
263379_at	AT2G40140	CZF1	(CZF1)	1
258947_at	AT3G01830	Calcium-binding EF-hand family protein		3
258606_at	AT3G02840	ARM repeat superfamily protein		2
252278_at	AT3G49530	Transcription factor that serves as a molecular link between cold signals and pathogen resistance responses. Undergoes proteolytic processing triggered by cold-induced changes in membrane fluidity.	NAC DOMAIN CONTAINING PROTEIN 62 (NAC062)	2
252131_at	AT3G50930	cytochrome BC1 synthesis (BCS1)	CYTOCHROME BC1 SYNTHESIS (BCS1)	2
251336_at	AT3G61190	Encodes a protein with a C2 domain that binds to BON1 in yeast two hybrid analyses. Its ability to bind to phospholipids is enhanced by calcium ions. Involved in maintaining cell homeostasis.	BON ASSOCIATION PROTEIN 1 (BAP1)	2
254784_at	AT4G12720	Encodes a protein with ADP-ribose hydrolase activity. Negatively regulates EDS1-conditioned plant defense and programmed cell death.	(NUDT7)	0
253257_at	AT4G34390	extra-large GTP-binding protein 2 (XLG2)	EXTRA-LARGE GTP-BINDING PROTEIN 2 (XLG2)	3
252908_at	AT4G39670	Glycolipid transfer protein (GLTP) family protein		0
250289_at	AT5G13190	Encodes a plasma membrane localized LITAF domain protein that interacts with LSD1 and acts as a negative regulation of hypersensitive cell death.	GSH-INDUCED LITAF DOMAIN PROTEIN (GILP)	1
246858_at	AT5G25930	Protein kinase family protein with leucine-rich repeat domain		2
249264_s_at	AT5G41740	Disease resistance protein (TIR-NBS-LRR class) family		6
249264_s_at	AT5G41750	Disease resistance protein (TIR-NBS-LRR class) family		8
249197_at	AT5G42380	calmodulin like 37 (CML37)	CALMODULIN LIKE 37 (CML37)	2
248164_at	AT5G54490	Encodes a PINOID (PID)-binding protein containing putative EF-hand calcium-binding motifs. The interaction is dependent on the presence of calcium. mRNA expression is up-regulated by auxin. Not a phosphorylation target of PID, likely acts upstream of PID to regulate the activity of this protein in response to changes in calcium levels.	PINOID-BINDING PROTEIN 1 (PBP1)	4
247493_at	AT5G61900	Encodes a plasma-membrane localized, copine-like protein, which is a member of a newly identified class of calcium-dependent, phospholipid binding proteins that are present in a wide range of organisms. Mutants exhibit temperature-sensitive growth defects and increased hypersensitive response where permissive conditions are low temperature (22 degrees Celsius) and low humidity. Gene is expressed …	BONZAI 1 (BON1)	6

## Sheet: 9
Probeset	AGI	description	Gene symbol	GAAATT motif count
256013_at	AT1G19270	DA1 (DA1)	DA1 (DA1)	3
245662_at	AT1G28190	unknown protein		1
257466_at	AT1G62840	Protein of unknown function (DUF1442)		3
262930_at	AT1G65690	Late embryogenesis abundant (LEA) hydroxyproline-rich glycoprotein family		5
260239_at	AT1G74360	Leucine-rich repeat protein kinase family protein		7
266017_at	AT2G18690	unknown protein		4
265446_at	AT2G37110	PLAC8 family protein		3
258921_at	AT3G10500	NAC domain containing protein 53 (NAC053)	NAC DOMAIN CONTAINING PROTEIN 53 (NAC053)	0
256981_at	AT3G13380	Similar to BRI, brassinosteroid receptor protein.	BRI1-LIKE 3 (BRL3)	2
258201_at	AT3G13910	Protein of unknown function (DUF3511)		6
256756_at	AT3G25610	ATPase E1-E2 type family protein / haloacid dehalogenase-like hydrolase family protein		2
251790_at	AT3G55470	Calcium-dependent lipid-binding (CaLB domain) family protein		1
251479_at	AT3G59700	member of Receptor kinase-like protein family	LECTIN-RECEPTOR KINASE (HLECRK)	2
245365_at	AT4G17720	RNA-binding (RRM/RBD/RNP motifs) family protein		1
246214_at	AT4G36988	Upstream open reading frames (uORFs) are small open reading frames found in the 5' UTR of a mature mRNA, and can potentially mediate translational regulation of the largest, or major, ORF (mORF). CPuORF49 represents a conserved upstream opening reading frame relative to major ORF AT4G36990.1	CONSERVED PEPTIDE UPSTREAM OPEN READING FRAME 49 (CPuORF49)	2
246214_at	AT4G36990	encodes a protein whose sequence is similar to heat shock factors that regulate the expression of heat shock proteins. Transcript level is increased in response to heat shock. However, overexpression of this gene did not result in the increase of decrease of heat shock proteins.	HEAT SHOCK FACTOR 4 (HSF4)	2
252908_at	AT4G39670	Glycolipid transfer protein (GLTP) family protein		0
246927_s_at	AT5G25250	SPFH/Band 7/PHB domain-containing membrane-associated protein family		1
246927_s_at	AT5G25260	SPFH/Band 7/PHB domain-containing membrane-associated protein family		3
246988_at	AT5G67340	ARM repeat superfamily protein		4

[truncated: 52 more sheets: 10, 11, 12, 13, 14, 15, 16, 17, 18, 19, 20, 21, 22, 23, 24, 25, 26, 27, 28, 29 …]
