# Supplementary material for: Co-expression analysis identifies putative targets for CBP60g and SARD1 regulation
Source: BMC Plant Biol. 2012 Nov 16;12:216. doi: 10.1186/1471-2229-12-216 (PMC3511238; doi:10.1186/1471-2229-12-216)
Supplement: Additional file 6 — Table S4. POBO analysis of motif enrichment in the promoters of clusters from experiment #1 and experiment #2. POBO analysis of the abundance of assorted motifs in the 1500 bp promoter region of clustered genes. 1000 pseudoclusters of size matched to the given cluster were generated both from within the cluster and the genome background. Significance is recorded as t-values from two-tailed t-tests. Positive values indicate an enrichment of motifs compared to the genome background and negative values an under-representation with increasing magnitude indicating greater significance. Motifs are derived from various sources. (1) The 10mer oligo found to bind CBP60g and SARD1. (2) Known W-box consensus sequences involved in binding WRKY transcription factors. (3) A novel dyad motif identified in a cluster containing SARD1 and SID2. (4) An uncharacterised motif enriched in several clusters containing CBP60g. (5) The binding site for the SID2 repressor EIN3. (6) The core binding site for NAC transcription factors including the negative regulator of SID2, ANA019. (7) The binding site for SR1 (CAMTA3), the negative regulator of EDS1 and other defence signalling components. [file 1471-2229-12-216-S6.xlsx]

## Sheet: experiment #1
motif	putative CBP60 binding site	putative CBP60 binding site	putative CBP60 binding site	putative CBP60 binding site	Core W-box	W-box	W-box	WRKY28 binding site	Novel motif	Novel motif	EIN3 / EIL1 binding site	Core NAC binding site (ANAC019)	AtSR1 binding site
cluster	GAAATT	AAATTT	GAAATTT	AATTTT	TGAC	(C/T)TGAC(C/T)	TTGAC(C/T)	(C/T)(C/T)TGAC(A/C/T)(A/C/T)(A/T)A	CCT(N7)TCC	AAGTC	A(C/T)G(A/T)A(C/T)	CACG	(A/C/G)CGCG(C/G/T)
1	89.37	25.58	35.42	68.62	55.06	61.07	69.47	42.16	-28	46.15	25.75	35.56	72.29
2	-33.02	23.8	-7.79	18.1	56.12	31.94	44.2	29.49	8.43	-25.6	-12.99	66.7	-27.84
3	65.55	46.13	67.21	84.72	-4.91	-1.12	10.49	34.93	31.99	16.59	17.25	-3.93	45.84
4	66.6	76.55	72.16	64.46	38.17	63.52	97.21	60.31	-6.45	49.38	37.73	9.95	21.62
5	-17.57	9.73	-11.02	14.61	49.83	67.5	80.64	67.92	13.06	39.42	-0.05	-24.93	8.75
6	-23.37	0.22	-34.46	-2.52	6.42	24.66	33.23	-2.22	-4.28	40.28	9.04	-37.98	-
7	-1.42	34.26	15.46	9.07	22.17	-11.94	-20.05	23.53	-10.84	-9.28	-10.75	71.76	-15.28
8	46.61	40.61	37.16	8.65	31.71	1.1	11.52	-20.89	-	48.67	16.45	5.56	3.66
9	25.65	16.72	15.02	28.92	65.24	63.36	54.85	-13.37	19.3	38.89	-2.2	23.71	41.18
10	-9.8	9.54	-0.53	23.04	24.66	55.95	79.92	30.7	-	41.29	-1.85	16.47	-1.1
11	34.22	-5.12	29	7.73	-4.31	9.72	21.91	2.08	-13.73	30.76	18.95	-27.41	25.9
12	49.28	46.73	68.89	29.86	-6.75	3.43	10.23	20.95	46.29	3.44	40	-27.68	22.67
13	37.89	30.7	25.43	49.83	76.11	44.21	46.07	30.85	12.65	109.92	12.87	-41.84	-0.55
14	21.6	45.77	13.41	49.06	32.11	55.47	65.3	48.79	-14.31	61.48	28.51	17.88	-8.49
15	22.8	20.78	19.22	42.57	4.47	33.62	27.04	32.32	-0.57	13.66	26.81	-6.19	88.64

## Sheet: experiment #2
motif	putative CBP60 binding site	putative CBP60 binding site	putative CBP60 binding site	putative CBP60 binding site	Core W-box	W-box	W-box	WRKY28 binding site	Novel motif	Novel motif	EIN3 / EIL1 binding site	Core NAC binding site (ANAC019)	SR1 binding site
cluster	GAAATT	AAATTT	GAAATTT	AATTTT	TGAC	(C/T)TGAC(C/T)	TTGAC(C/T)	(C/T)(C/T)TGAC(A/C/T)(A/C/T)(A/T)A	CCT(N7)TCC	AAGTC	A(C/T)G(A/T)A(C/T)	CACG	(A/C/G)CGCG(C/G/T)
1	103.2	82.63	82.9	131.97	96.23	146.64	162.23	113.3	-28.98	135.6	44.21	20.79	92.53
2	74.88	52.08	59.49	71.85	38.95	44.9	59.26	33.78	58.23	81.81	6.99	-21.38	58.27
3	42.48	38.24	27.31	47.78	49.35	42.31	71.97	27.99	-16.23	58.8	61.48	12.91	-4.25
4	38.36	60.57	24.75	67.75	85.11	107.86	110.25	32.03	-34.44	133.42	36.71	11.52	-13.34
5	-15.55	23.14	-29.08	37.49	39.65	60.94	73.67	24.97	-7.23	115.32	26.47	-34.15	-3.43
6	-27.84	22.56	-7.37	10.07	59.87	13.15	12	53.34	-0.07	-14.66	-7.89	97.29	-11.54
7	31.49	41.32	34.93	45.92	25.83	51.43	38.56	60.36	21.4	27.37	73.41	-2.15	23.88
8	52.92	34.87	54.11	54.23	-8.92	0.3	15.38	-1.47	-3.15	48.11	9.94	10.43	92.99
9	24.94	11.71	18.2	53.21	-3	40.01	38.06	72.64	-39.34	64.56	-3.71	90.22	39.02
10	26.11	28.85	19.69	18.33	65.93	81.04	86.92	41.58	2.28	72.3	-0.75	-44.75	-9.32
11	17.33	-23.39	11.67	2.52	36.81	49.49	57.07	9.11	-30.42	91.25	6	-42.97	-6.67
12	43.99	62.39	60.96	54	27.21	55.39	53.19	74.25	-9.62	36.78	9.01	26.89	9.1
13	19.01	12.35	31.88	23.57	50.4	71	103.7	17.09	-36.2	31.43	59.41	38.49	31.2
14	76.15	49.32	46.99	85.54	57.72	75.28	72.13	34.01	-33.64	61.28	11.62	20.09	66.86
15	40.44	69.97	67.62	82.93	20.13	31.19	31.7	16.98	-	35.1	36.77	1.13	-32.65
16	26.03	24.96	35.86	15.66	-8.75	-24.38	-52.43	-8.26	-11.45	-3.71	-50.87	4.11	-15.26
17	75.16	37.38	70.34	27.62	-2.25	-8.27	0.57	8.74	-13.51	0.11	20.4	-3.66	-6.73
18	-1.43	9.53	-5.96	-32.31	50.05	39.61	40.45	-23.97	12.31	38.43	21.91	-35.9	-15.99
19	-57.04	-21.02	-33.83	-22.41	-30.55	-20.28	-15.33	-29.79	-2.01	-9.79	-13.97	3.54	-25.32
20	-7.07	-8.26	-24.39	28.09	16	62.67	54.18	27.09	-26.68	65.83	12.18	-3.41	18.37
21	55.74	42.93	60.59	60.69	61.15	91.82	85.02	67.86	-19.31	73.55	50.04	32.04	11.97
22	55	55.8	46.34	105.13	48.6	76.31	76.51	60.82	-39.84	79.06	39.84	34.12	35.56
23	32.11	3.51	38.04	23.03	28.05	28.53	59.17	-12.13	-16.32	68.87	-1.15	12.22	98.12
24	27.06	28.24	51.17	11.21	-1.16	12.68	17.03	11.62	9.75	14.04	-29.77	-18.45	17.74
25	-30.02	14.75	-2.81	-10.67	40.58	15.84	34.69	22.12	-13.49	-21.89	-1.71	65.63	-1.46
26	11.36	30.59	11.22	41.66	64.28	85.61	78.45	-10.47	-11.27	80.71	20.35	4.81	9.53
27	-3.97	6.15	-24.31	18.34	26.16	17.21	28.85	-2.25	-3.89	51.82	8.19	-27.9	-20.01
28	79	59.43	72.98	68.85	15.7	33.68	42.11	27.91	-37.47	42.4	9	84.94	0.6
29	43.21	25.32	21.42	87.52	39.65	61.88	59.51	50.54	-14.13	75.26	52.7	29.56	45.11
30	46.28	28.9	42.73	47.62	49.4	65.36	81.17	45.68	16.71	91.04	10.94	-1.62	-13.8
31	13.23	21.21	26.63	34.84	40.09	71.07	64.36	52.12	-7.86	6.58	41.55	10.42	-19.75
32	9.88	-2.19	35.23	24.67	-12.85	4.73	-11.58	17.35	-6.4	12.34	6.61	-46.57	1.74
33	27.52	-7.03	26.25	8.95	29.38	18.23	17.69	-14.12	-32.25	83.33	-23.15	47.41	45.87
34	26.71	-24.15	-15.96	27.88	93.44	71.03	62.42	32.32	-52.88	89.26	16.98	15.57	-29.04
35	78.97	66.6	100.15	43.56	55.54	53.45	59.23	39.81	-21.56	91.16	40.79	3.19	24.77
36	51.44	68.41	67.38	52.89	40.47	48.97	60.46	22.57	-38.05	75.12	30.77	36.72	31.44
37	58.69	78.69	60.9	68.5	45.94	3.85	16.49	-9.02	-24.78	25.26	28.6	21.81	8.5
38	38.24	16.6	-21.56	63.95	58.81	123.73	134.49	84.17	-34.6	100.69	24.3	14.12	59.06
39	-6.16	21.79	17.27	30.34	7.38	68.01	75.2	52.07	-6.66	71.21	-14.81	-8.79	2.25
40	55.62	18.28	33.34	44.73	39.24	69.39	94.96	68.86	-25.86	85.49	23.53	29.06	78.49
41	46.16	51.18	42.46	98.95	43.43	76.86	88.92	41.74	2.13	94.73	42.58	6.05	41.95
42	31.85	38.76	19.16	46.7	39.65	47.24	61.31	45.79	-6.13	38.01	-2.16	-2.79	76.93
43	4.06	-30.56	-10.97	-17.53	30.48	22.86	33.57	22.31	16.34	43.18	33.4	52.58	18.12
44	49.88	8.15	26.35	18.8	25.08	43.39	59.66	3.27	-33.37	-5.12	36.57	32.87	76.23
45	-23.03	54.89	-11.77	49.61	29.13	41.24	43.14	-8.18	-40.76	98.87	10.05	-19.46	-2.53
46	20.9	-22.81	-6.34	-18.1	-9.06	-13.01	-5.05	0.35	11.3	5.04	9.02	13.41	4.99
47	-13.19	4.48	-18.99	20.63	24.67	20.5	30.61	15.21	-0.24	51.65	28.49	13.43	-8.44
48	-9.22	0.62	-6.56	34.55	7.71	31.53	25.24	-1.55	-20.33	17.91	16.72	-9.67	39.86
49	49.16	40.39	45.6	92.85	41.33	55.48	60.73	35.17	-28.54	43.76	59.55	49.85	27.91
50	27.01	20.87	11.34	17.43	34.64	71.44	99.79	74.68	-15.39	41.34	3.43	-51.25	28.53
51	25.86	41.91	5.37	50.32	2.32	41.79	59.81	5.53	12.49	36.2	9.26	-32.87	35.39
52	19.46	28.26	21.48	31.01	50.29	84.42	92.11	-12.54	4.91	103.83	30.45	15.06	12.38
53	53.87	33.93	55.53	44.8	-4.43	56.75	61.61	52.1	2.11	82.18	28.57	22.28	-15.43
54	29.21	21.72	8.58	30.17	75.77	97.11	98.96	37.87	-6.82	129.2	57.41	10.36	12.28
55	1.18	35.21	28.84	47.03	30.28	42.08	42.1	-9.55	-29.35	38.18	30.52	15.96	21.01
56	36.26	40.13	32.38	49.81	76.87	85.83	110.85	33.93	-11.11	94.87	10.92	-9	6.61
57	-27.55	-5.08	-27.09	6.25	7.37	-17.58	-23.47	-8.43	3.69	31.79	38.1	-39.43	-1.92
58	63.14	47.39	63.37	64.03	20.86	47.04	61.44	48.64	-3.56	-2.88	34.4	28.9	-0.06
59	27.79	41.48	15.7	41.58	17.22	39.56	54.35	56	-0.76	34.16	19.55	4.82	20.33
60	69.65	24.33	57.34	63.13	33.22	52.03	56.83	11.12	-	61.04	-20.68	-3.48	-16.71
61	-15.14	-23.53	-26.07	-0.84	29.34	30.07	36.5	19.31	17.31	39.9	5.36	5.43	3.6
