# Supplementary material for: Co-expression analysis identifies putative targets for CBP60g and SARD1 regulation
Source: BMC Plant Biol. 2012 Nov 16;12:216. doi: 10.1186/1471-2229-12-216 (PMC3511238; doi:10.1186/1471-2229-12-216)
Supplement: Additional file 8 — Table S5. Primer sequences used for qRT-PCR. [file 1471-2229-12-216-S8.xlsx]

## Sheet: Sheet1
Gene name	AGI	Forward	Reverse
Actin2	At3g18780	AGTGTCTGGATCGGTGGTTC	CCCCAGCTTTTTAAGCCTTT
CBP60g	At5g26920	CGGGCGTAACACTTCTCTTC	AGCTTCGGCCTTTAATTGGT
SARD1	At1g73805	CCTCAACCAGCCCTACGTTA	TAGTGGCTCGCAGCATATTG
SID2	At1g74710	TCCGTGACCTTGATCCTTTC	ACAGCGATCTTGCCATTAGG
AGP5	AT1G35230	CAGGTCCAGCTTCTCCAGAC	CAGGTCCAGCTTCTCCAGAC
At5g52760	At5g52760	ACC GTT TCT CGA TTT TCA GG	GCT GGT TTC TCA GGT TCA GG
CML46	At5g39670	CCTCTTGTTCAACACCAGCA	GTCCCTCGTTTTCTTGGTCA
CML47	At3g47480	GCCCAATCTCTCTCCTCACC	CACGGACGTTTTGATATCTGC
ARCK1	AT4G11890	GTT CAC CGC GAC ATT AAA CC	TCA GAT TTG ACG GAA ACA CG
At4g38560	At4g38560	ATC GAA GGA GCC ATT ACA GC	GCT TGT CCA GGA TTT TCT GC
At1g51890	At1g51890	AAG CTG GGA AAC AAG AAT GC	CCA AAG TCG GCT AGT TTT GC
CNGC13	AT4G01010	CGGTTCAATGGAGAACTTGG	CGGAGGGTTTAGGAGGTAGC
FMO1	AT1G19250	CCA AAC ATG GGT TTC GTA GG	AAG GAT TGA GTC CCA TGT CG
At1g64610	At1g64610	TGA GAA TCA GCT GCA AAT GG	GTT GTG CGA AGG CTA GAA GC
SBT3_5	AT1G32940	ATA TTC TTG CGG GAA CAT CG	GGA TCT GCA GCT TTC TCA GG
PR2	AT3G57260	GAG GTG AAA CCC TCA GTT GG	CCT GAA CCT TCC TTG AGA CG
SYP122	AT3G52400	TCG GGC TAA TGA AGT CAA CC	TCA CCT GTG GAG ATG AGA CG
SNAP33	AT5G61210	CAA TCA AGA ACC CGA GAA CC	CAC GTT GGT TTG ATT GTT GC
PBP1	AT5G54490	GGAGATCTAACGGACGACGA	ATCACCTCCGTCACAACACA
At5g41750	At5g41750	GTA GCA GGG AAT TGG ACA GC	CGA AGC CAA CTC CTA AAA CC
At2g32030	At2g32030	CGT GGG AGC CTT ACA CTA GC	TTG CTT CCG AGG ACA TAA CC
TET8	AT2G23810	GGA CAA CGC AAA AGA AAA GC	TCC TGA AAG CAC AGC AAC C
MPK11	AT1G01560	TCCGGGCAGAGATTATGTTC	CTGCAGCAAATCAACAGCAT
CML45	At3g29000	GAAGAGAAAGAAGCGAGTTTGG	TCGATTTTTCCATCTTTGTTCC
