# Supplementary material for: Co-expression analysis identifies putative targets for CBP60g and SARD1 regulation
Source: BMC Plant Biol. 2012 Nov 16;12:216. doi: 10.1186/1471-2229-12-216 (PMC3511238; doi:10.1186/1471-2229-12-216)
Supplement: Additional file 9 — Table S6. Overview of microarray data used for co-expression analysis. For each experiment the Spearman rank correlation coefficient between SID2 and WRKY28, CBP60g and the two SARD1 probesets is followed by the p-values associated with these correlations. Experiments used for the abiotic stress co-expression network are marked. [file 1471-2229-12-216-S9.xlsx]

## Sheet: Sheet1
Source	ID	spearman corr	spearman corr	spearman corr	spearman corr	spearman pval	spearman pval	spearman pval	spearman pval	Supplemental Figure 3
Source	ID	SID2	SID2	SID2	SID2	SID2	SID2	SID2	SID2	abiotic
Source	ID	WRKY28	SARD1_p1	SARD1_p2	CBP60g	WRKY28	SARD1_01	SARD1_p2	CBP60g	abiotic
EBI Arrayexpress	E-MEXP-1578	0.690476	0.666667	0.452381	0.380952	0.0693948	0.0830853	0.26746	0.359871
EBI Arrayexpress	E-MEXP-2240	0.485714	0.6	0.714286	0.6	0.355556	0.241667	0.136111	0.241667
EBI Arrayexpress	E-MEXP-2270	-0.243035	0.496334	0.607771	0.441349	0.179558	0.00428984	0.000298223	0.0121158
EBI Arrayexpress	E-MEXP-2358	0.771429	0.6	0.371429	1	0.102778	0.241667	0.497222	0.00277778
EBI Arrayexpress	E-MEXP-2371	0.237762	0.566434	0.608392	0.72028	0.457102	0.0590341	0.040002	0.0110205
EBI Arrayexpress	E-MEXP-2377	-0.0134159	0.386997	0.484004	0.382869	0.960648	0.113513	0.0436712	0.117667	YES
EBI Arrayexpress	E-MEXP-2378	0.0278638	0.356037	0.232198	0.353973	0.914856	0.147396	0.35233	0.149884
EBI Arrayexpress	E-MEXP-2405	0.175	0.910714	0.875	0.853571	0.53203	0	0	2.3905e-05
EBI Arrayexpress	E-MEXP-2435	0.277383	0.543495	0.50848	0.446767	0.0919362	0.000515576	0.0012917	0.00531617
EBI Arrayexpress	E-MEXP-2445	0.139394	0.684848	0.587879	0.418182	0.707204	0.0350915	0.0802151	0.232418
EBI Arrayexpress	E-MEXP-2711	0.8	1	0.8	1	0.333333	0.0833333	0.333333	0.0833333
EBI Arrayexpress	E-MEXP-2792	0.47619	0.047619	-0.142857	0.357143	0.243056	0.934871	0.752034	0.389385
EBI Arrayexpress	E-MEXP-2927	0.0857143	0.2	-0.6	0.885714	0.919444	0.713889	0.241667	0.0333333
EBI Arrayexpress	E-MEXP-2965	0.7	0.583333	0.766667	0.716667	0.043254	0.107997	0.02139	0.0368662
EBI Arrayexpress	E-MEXP-3122 rep1&2	0.497425	0.778514	0.744665	0.469463	0.0499383	0.000381414	0.00093566	0.0665574
EBI Arrayexpress	E-MEXP-3122 rep3	0.52381	0.928571	0.952381	0.880952	0.196627	0.00223214	0.00114087	0.00724206
EBI Arrayexpress	E-MEXP-3283	0.224544	-0.214286	0.729002	-0.964286	0.628339	0.661508	0.0630552	0.00277778
EBI Arrayexpress	E-MTAB-375	-0.14921	0.500405	0.332666	0.123168	0.0481021	0	7.3031e-06	0.103371
EBI Arrayexpress	E-MTAB-392	0.655067	0.718559	0.557387	0.893162	0.000291434	3.93897e-05	0.00294728	1.1565e-06
EBI Arrayexpress	E-MTAB-403	0.592857	0.278571	0.146559	0.896429	0.0222741	0.313812	0.602222	0
EBI Arrayexpress	E-MTAB-542	0.619048	0.928571	0.833333	0.952381	0.11498	0.00223214	0.015377	0.00114087
NCBI GEO	GSE2473	0.388443	0.290486	0.458492	0.0749824	0.00958997	0.0561259	0.00194212	0.627528
NCBI GEO	GSE5618	0.8	0	-0.4	1	0.333333	1	0.75	0.0833333
NCBI GEO	GSE6154	-0.485714	-0.0857143	0.142857	0.485714	0.355556	0.919444	0.802778	0.355556
NCBI GEO	GSE6160	0.55	-0.370588	-0.458824	0.425313	0.0295778	0.15824	0.0758051	0.100521
NCBI GEO	GSE6167	0.371429	1	0.6	0.885714	0.497222	0.00277778	0.241667	0.0333333
NCBI GEO	GSE8955	0.471429	-0.0233766	0.0630895	0.501299	0.0324122	0.921346	0.785868	0.0219902
NCBI GEO	GSE10568	-0.371429	0.942857	0.828571	0.885714	0.497222	0.0166667	0.0583333	0.0333333
NCBI GEO	GSE12964	0.828571	0.885714	-0.0857143	0.771429	0.0583333	0.0333333	0.919444	0.102778
NCBI GEO	GSE13929	-0.514286	0.025	-0.517857	-0.110714	0.052425	0.933604	0.0506035	0.695276
NCBI GEO	GSE13930	-0.166667	-0.433333	-0.343099	0.53557	0.677745	0.249917	0.366029	0.137262
NCBI GEO	GSE14332	0	0.8	0.8	-0.4	1	0.333333	0.333333	0.75
NCBI GEO	GSE14496	0.485455	0.591281	0.297962	-0.0224455	0.00127631	5.24341e-05	0.0552984	0.887696
NCBI GEO	GSE15236	-0.138235	0.126471	0.226471	-0.0647059	0.609244	0.640554	0.397628	0.813651
NCBI GEO	GSE15649	-0.309524	0.404762	0.5	-0.428571	0.461806	0.326835	0.216171	0.299206
NCBI GEO	GSE15680	-0.561765	0.347059	0.00294118	0.758824	0.0257713	0.187976	0.995629	0.000996088
NCBI GEO	GSE16143	0.285714	0.464286	0.428571	0.642857	0.555952	0.302381	0.353571	0.138889
NCBI GEO	GSE16471	0.0285714	0.6	0.771429	0.6	1	0.241667	0.102778	0.241667
NCBI GEO	GSE16472	0.0285714	0.0857143	-0.0857143	0.6	1	0.919444	0.919444	0.241667
NCBI GEO	GSE16722	0.704348	0.587826	0.665217	0.816522	0.000182118	0.00301271	0.000536432	2.58216e-06
NCBI GEO	GSE16913	-0.0714286	0.904762	0.642857	0.190476	0.881994	0.00456349	0.0961806	0.664583
NCBI GEO	GSE17193	0.8	1	1	0.8	0.333333	0.0833333	0.0833333	0.333333
NCBI GEO	GSE17382	0.771429	0.428571	0.485714	0.542857	0.102778	0.419444	0.355556	0.297222
NCBI GEO	GSE17479	0.701601	0.787224	0.810058	0.842646	5.13234e-07	7.55723e-09	4.71709e-11	0
NCBI GEO	GSE17500	0.801471	0.821078	0.916667	0.865196	0.000158696	6.00438e-05	0	0
NCBI GEO	GSE17824	-0.15248	0.467456	-0.0488527	0.136095	0.572919	0.0678886	0.857415	0.615267
NCBI GEO	GSE17875	-0.257143	1	0.942857	0.942857	0.658333	0.00277778	0.0166667	0.0166667
NCBI GEO	GSE18071	-0.00175439	0.150877	0.0122807	0.508772	0.997125	0.536138	0.962639	0.0277917
NCBI GEO	GSE18217	-0.682647	0.119763	0	-0.0598813	0.0620927	0.777583	1	0.887991	YES
NCBI GEO	GSE18329	0.70485	0.905057	0.942208	0.824561	0.00151541	0	1.65706e-06	2.00977e-05
NCBI GEO	GSE18631	1	0.2	0.8	-0.4	0.0833333	0.916667	0.333333	0.75
NCBI GEO	GSE18667	0.570929	0.563924	-0.178634	0.605955	0.0525236	0.0561672	0.578567	0.0367585
NCBI GEO	GSE19109	0.0629371	0.867133	0.755245	0.916084	0.851682	0.000443302	0.00659654	0
NCBI GEO	GSE19253	0.542857	0.885714	0.942857	0.885714	0.297222	0.0333333	0.0166667	0.0333333
NCBI GEO	GSE19257	0.133892	0.75	0.652725	0.683333	0.731279	0.0254905	0.0566767	0.0503197
NCBI GEO	GSE19341	-0.6	0.714286	0.885714	0.828571	0.241667	0.136111	0.0333333	0.0583333
NCBI GEO	GSE19520	-0.0243478	0.0452174	0.169565	0.0973913	0.91095	0.834056	0.426544	0.649688
NCBI GEO	GSE19520	-0.388696	0.748696	0.705217	0.930435	0.0614406	4.08935e-05	0.000177414	2.30638e-06
NCBI GEO	GSE20009	0.8	0.9	0.6	0.6	0.133333	0.0833333	0.35	0.35
NCBI GEO	GSE20188	-0.166667	0.52381	0.571429	0.690476	0.703323	0.196627	0.151141	0.0693948
NCBI GEO	GSE20222	-0.2	0.6	0.142857	0.771429	0.713889	0.241667	0.802778	0.102778
NCBI GEO	GSE20226	0.648485	0.781818	0.818182	0.175758	0.0490426	0.0116513	0.00681113	0.631967
NCBI GEO	GSE20278	0.20979	0.678322	0.846154	0.769231	0.513513	0.0188251	0.00096954	0.00525292
NCBI GEO	GSE20586	0.0939112	-0.226006	-0.128999	-0.283798	0.710922	0.365633	0.609109	0.252844
NCBI GEO	GSE20756	0.252941	0.461765	0.291176	0.561765	0.343324	0.0737682	0.27307	0.0257713
NCBI GEO	GSE20897	-0.559441	-0.013986	0.034965	-0.20979	0.0627487	0.973694	0.921184	0.513513
NCBI GEO	GSE21076	0.828571	0.485714	0.542857	0.485714	0.0583333	0.355556	0.297222	0.355556
NCBI GEO	GSE21601	-0.489565	0.466957	0.198261	0.336522	0.0162372	0.0225564	0.351405	0.108213
NCBI GEO	GSE21762	0.216783	0.503497	0.328671	0.657343	0.499115	0.0987516	0.297385	0.0239811
NCBI GEO	GSE21765	0.0857143	-0.2	0.0857143	0.257143	0.919444	0.713889	0.919444	0.658333
NCBI GEO	GSE21920	0.818261	0.806957	0.705217	0.951304	2.47448e-06	3.50207e-06	0.000177414	1.84607e-06
NCBI GEO	GSE22274	0.717544	0.875439	0.875439	0.917544	0.000783412	0	0	7.99524e-07
NCBI GEO	GSE22766	-0.0285714	-0.485714	-0.0285714	0.142857	1	0.355556	1	0.802778
NCBI GEO	GSE22942	0.461538	0.538462	0.615385	-0.0769231	0.133836	0.0749023	0.0373345	0.817283
NCBI GEO	GSE23301	0.104895	0.734266	0.692308	0.825175	0.749479	0.0090521	0.0158777	0.0017186
NCBI GEO	GSE23329	0.188725	0.848039	0.855917	0.845588	0.466763	0	1.17246e-05	0
NCBI GEO	GSE23330	-0.139394	0.939394	0.878788	0.951515	0.707204	0	0.00197706	0
NCBI GEO	GSE23617	0.607362	0.589822	0.56775	0.0196199	0.00971354	0.0126986	0.0174383	0.940422
NCBI GEO	GSE23820	0.542857	0.942857	0.828571	0.942857	0.297222	0.0166667	0.0583333	0.0166667
NCBI GEO	GSE23940	-0.314286	0.6	0.828571	0.6	0.563889	0.241667	0.0583333	0.241667
NCBI GEO	GSE24552	-0.942857	0.714286	0.657143	0.6	0.0166667	0.136111	0.175	0.241667
NCBI GEO	GSE25134	-0.627621	-0.0305913	-0.802521	0.67783	0.070365	0.937728	0.00923414	0.0448093
NCBI GEO	GSE25171	0.190435	0.182609	0.29913	0.187826	0.37106	0.391348	0.155388	0.377753
NCBI GEO	GSE25489	-0.389061	0.824561	0.853457	0.851393	0.111476	2.00977e-05	0	0
NCBI GEO	GSE25818	0.6	0.0285714	0.142857	0.771429	0.241667	1	0.802778	0.102778
NCBI GEO	GSE26084	-0.6	0.4	0.4	0.2	0.416667	0.75	0.75	0.916667
NCBI GEO	GSE26266	-0.167832	-0.125874	0.0839161	-0.384615	0.603728	0.699712	0.800198	0.218387
NCBI GEO	GSE26297	-0.254135	0.454135	0.38797	-0.0736842	0.278347	0.0457847	0.0919103	0.757612
NCBI GEO	GSE26679	-0.311217	0.576613	0.43695	0.762463	0.0832906	0.000688045	0.013081	1.60549e-06
NCBI GEO	GSE26973	0.257143	0.542857	0.885714	0.485714	0.658333	0.297222	0.0333333	0.355556
NCBI GEO	GSE27475	0.538235	0.3	0.197059	0.270588	0.0338078	0.25825	0.463185	0.309683	YES
NCBI GEO	GSE27508	-0.307692	-0.0769231	0.00699301	0.174825	0.330863	0.817283	0.99123	0.58826
NCBI GEO	GSE27704	-0.3	-0.635989	-0.53557	-0.583333	0.436624	0.0655948	0.137262	0.107997
NCBI GEO	GSE28062	-0.571429	-0.190476	0.119048	-0.119048	0.151141	0.664583	0.793006	0.793006
NCBI GEO	GSE29699	-0.2	0.6	0.714286	0.657143	0.713889	0.241667	0.136111	0.175
NASCARRAYS	nasc62	0.6	0.657143	0.542857	0.6	0.241667	0.175	0.297222	0.241667
NASCARRAYS	nasc102	0.942857	0.885714	1	0.942857	0.0166667	0.0333333	0.00277778	0.0166667
NASCARRAYS	nasc435	-0.285714	0.97619	0.952381	0.166667	0.500794	0.000396825	0.00114087	0.703323
NASCARRAYS	nasc445	1	1	1	1	0.0833333	0.0833333	0.0833333	0.0833333
NASCARRAYS	nasc455	0.0857143	-0.771429	-0.371429	0.485714	0.919444	0.102778	0.497222	0.355556
NASCARRAYS	nasc474	0.752814	0.803653	0.821017	0.894495	0	0	0	0
NASCARRAYS	nasc478	-0.0166667	-0.133333	0.766667	-0.0251048	0.98157	0.743541	0.02139	0.948884
NASCARRAYS	nasc483	-0.0678692	-0.0293489	-0.146816	0.387955	0.7366	0.884461	0.46493	0.0455452
NASCARRAYS	nasc484	0.853147	0.244755	0.363636	0.013986	0.000771902	0.443504	0.246255	0.973694
NASCARRAYS	nasc486	0.8	0	-0.6	-0.8	0.333333	1	0.416667	0.333333
NASCARRAYS	nasc489	-0.06	-0.223478	-0.233913	-0.178261	0.780447	0.292444	0.270012	0.402889
NASCARRAYS	nasc492	-0.4	0.8	-0.8	0.8	0.75	0.333333	0.333333	0.333333
NASCARRAYS	nasc494	0.510836	0.93808	0.923633	0.952528	0.0321441	5.32853e-07	0	4.20965e-06
NASCARRAYS	nasc504	0.485714	0.542857	0.2	0.371429	0.355556	0.297222	0.713889	0.497222
NASCARRAYS	nasc505	-0.137255	0.341589	0.205366	0.380805	0.586062	0.16544	0.412031	0.119785
NASCARRAYS	nasc517	0.645217	0.629565	0.55913	0.110435	0.000876088	0.00125597	0.00517167	0.606166
NASCARRAYS	nasc529	0.589491	0.802408	0.916256	0.762999	0.00119128	1.83085e-06	5.09691e-07	5.17078e-06
NASCARRAYS	nasc544	0.6	0.942857	1	0.828571	0.241667	0.0166667	0.00277778	0.0583333
NASCARRAYS	nasc582	0.820783	0.5	0.9	0.9	0.088587	0.45	0.0833333	0.0833333
NASCARRAYS	nasc587	-0.51049	-0.0769231	0.027972	0.0909091	0.0936054	0.817283	0.938663	0.783197
NASCARRAYS	nasc611	-0.6	0.257143	0.542857	-0.314286	0.241667	0.658333	0.297222	0.563889
NASCARRAYS	nasc613	-0.2	0.6	0.542857	0.428571	0.713889	0.241667	0.297222	0.419444
Ausubel IMDS	Golovinomyces orontii 5 dpi	-0.6	0.942857	0.942857	1	0.241667	0.0166667	0.0166667	0.00277778
Ausubel IMDS	Golovinomyces orontii 7 dpi eds15	0.539394	0.830303	0.721212	0.90303	0.113298	0.0055568	0.0241946	0.000880225
NASCARRAYS	nasc387	0.602941	0.95	0.968359	0.905882	0.0153605	0	7.82983e-10	0
NASCARRAYS	nasc413	-0.00606061	0.721212	0.624242	0.721212	1	0.0241946	0.060249	0.0241946
NASCARRAYS	nasc415	-0.00606061	0.721212	0.624242	0.721212	1	0.0241946	0.060249	0.0241946
NASCARRAYS	nasc447	-0.0689076	0.707563	0.727426	0.680367	0.697674	5.77594e-06	2.74577e-06	1.62294e-05
NASCARRAYS	nasc454	0.0904348	0.841739	0.81913	0.766957	0.673385	2.07859e-06	2.42635e-06	1.97153e-05
NASCARRAYS	nasc463	-0.216225	0.75	0.857143	0.142857	0.641446	0.0662698	0.0238095	0.78254
NASCARRAYS	nasc45	0.4	0.4	0.4	-0.4	0.75	0.75	0.75	0.75
private data	Transgenic bacterial effector	0.28303	0.901673	0.854054	0.714028	0.0943972	0	2.41248e-08	2.45128e-06
private data	Bacterial infection	-0.0794634	0.764706	0.74613	0.457172	0.754412	0.000334294	0.000566419	0.0581819
NASCARRAYS	nasc172	-0.370629	0.195804	0.195804	0.216783	0.236732	0.542874	0.542874	0.499115
NASCARRAYS	nasc182	0.6	0.885714	0.828571	0.771429	0.241667	0.0333333	0.0583333	0.102778
NASCARRAYS	nasc186	-0.660606	0.0909091	-0.151515	0.030303	0.0440266	0.811417	0.681808	0.94571
NASCARRAYS	nasc178	-0.12087	0.325217	0.308696	0.66	0.572271	0.121167	0.142117	0.000611818
NASCARRAYS	nasc187	-0.194118	-0.173529	-0.105882	-0.467647	0.470031	0.519358	0.696767	0.0698174
NASCARRAYS	nasc179	0.320342	0.219829	0.53094	0.545983	0.110832	0.279245	0.0059037	0.00446889
NASCARRAYS	nasc188	0.714286	0.657143	0.828571	0.485714	0.136111	0.175	0.0583333	0.355556
NASCARRAYS	nasc177	-0.0826087	-0.463478	-0.26	-0.257391	0.700416	0.0236866	0.218947	0.223734
NASCARRAYS	nasc184	-0.552448	-0.321678	0.573427	-0.195804	0.066629	0.308312	0.0554813	0.542874
NASCARRAYS	nasc185	0.103759	-0.0240602	-0.198496	-0.0887218	0.662617	0.921499	0.399796	0.709584
NASCARRAYS	nasc142	0.0817391	-0.206957	-0.448696	-0.16087	0.703442	0.330317	0.0290182	0.450948	YES
NASCARRAYS	nasc169	-0.32208	0.579027	0.531806	0.399913	0.0260336	2.32477e-05	0.000127317	0.00515582
NASCARRAYS	nasc146	0.211765	0.417647	0.170588	0.35	0.429738	0.108896	0.526599	0.184066
NASCARRAYS	nasc180	-0.571429	0.761905	0.666667	0.357143	0.151141	0.036756	0.0830853	0.389385
NASCARRAYS	nasc175	-0.41958	0.447552	0.300699	0.762238	0.176577	0.147205	0.342483	0.00589748
NASCARRAYS	nasc124	-0.366086	-0.0422112	-0.341119	0.246994	0.0113832	0.77816	0.0194096	0.094237
NASCARRAYS	nasc143	0.215043	-0.0926496	-0.169231	-0.0769231	0.290055	0.6515	0.40683	0.708	YES
NASCARRAYS	nasc191	-0.391608	0.125874	0.314685	0.125874	0.209564	0.699712	0.319472	0.699712	YES
NASCARRAYS	nasc190	-0.8	0.6	0.6	-0.4	0.333333	0.416667	0.416667	0.75
NASCARRAYS	nasc171	0.184962	-0.0360902	0.26015	0.043609	0.433273	0.881217	0.266813	0.85618
NASCARRAYS	nasc144	0.328955	0.701149	0.595512	0.613027	0.0878226	5.1294e-05	0.00103477	0.000676339
NASCARRAYS	nasc173	-0.286713	0.447552	0.265734	0.398601	0.366408	0.147205	0.403977	0.200973
NASCARRAYS	nasc176	-0.629371	0.314685	0.482517	0.412587	0.0323947	0.319472	0.115374	0.184481
NASCARRAYS	nasc138	0.0773913	-0.298261	-0.381739	-0.197391	0.718641	0.156637	0.0665479	0.353558	YES
NASCARRAYS	nasc141	0.1237	0.0563766	0.0935961	0.0771757	0.529009	0.775255	0.634499	0.695388	YES
NASCARRAYS	nasc122	0.581994	0.387822	0.403241	0.830176	6.56929e-05	0.0122315	0.00894398	1.92048e-11
NASCARRAYS	nasc168	0.297654	0.884897	0.923387	0.928152	0.098205	1.2565e-07	0	0
NASCARRAYS	nasc174	-0.293706	0.377622	0.132867	0.643357	0.354333	0.227443	0.683366	0.0279546
NASCARRAYS	nasc139	0.171304	0.384348	0.234783	0.375652	0.421753	0.0645953	0.268195	0.0712826	YES
NASCARRAYS	nasc123	0.852941	0.517157	0.531863	0.67402	0	0.0355851	0.0300391	0.00388884
NASCARRAYS	nasc192	-0.166667	0.714286	0.595238	0.261905	0.703323	0.0575893	0.132292	0.536409
NASCARRAYS	nasc140	0.313981	-0.0269565	-0.262609	0.241739	0.135134	0.90128	0.21423	0.253943	YES
NASCARRAYS	nasc120	0.54664	0.831225	0.796311	0.62108	0.00013168	0	0	8.58175e-06
NASCARRAYS	nasc145	0.0366913	0.375923	0.447785	0.1231	0.803995	0.00882875	0.0015719	0.403337	YES
NASCARRAYS	nasc345	-0.0424465	0.832888	0.836564	0.661096	0.81423	3.29598e-07	3.05388e-07	4.34413e-05
EBI Arrayexpress	E-MEXP-546	0.545455	0.831169	0.732468	0.641558	0.0116978	6.48428e-07	0.000240351	0.00218729
NASCARRAYS	nasc167	0.503497	0.482517	0.51049	0.692308	0.0987516	0.115374	0.0936054	0.0158777
Ausubel IMDS	Botrytis infection boundary	0.684848	0.830303	0.842424	0.806061	0.0350915	0.0055568	0.00445903	0.00823557
Ausubel IMDS	Chitin 8mer	0.738095	0.904762	0.952381	0.880952	0.0458333	0.00456349	0.00114087	0.00724206
NCBI GEO	GSE2169	0.481739	0.44	0.457391	0.446957	0.0182337	0.032584	0.0257757	0.0297048
NASCARRAYS	nasc365	0.180599	0.684211	0.333333	0.754386	0.471758	0.00231889	0.176416	0.000451863
TAIR	ExpressionSet:1008805059	0.828571	1	0.942857	1	0.0583333	0.00277778	0.0166667	0.00277778
NASCARRAYS	nasc350	-0.47619	0.809524	0.666667	0.809524	0.243056	0.0217758	0.0830853	0.0217758
NASCARRAYS	nasc355	0.482517	0.818182	0.839161	0.881119	0.115374	0.0020272	0.00119187	0.000192153
EBI Arrayexpress	E ATMX 3	0.697059	0.585294	0.644118	0.638235	0.00360046	0.0193103	0.00858956	0.00937493
EBI Arrayexpress	E MEXP 98	0.452381	0.142857	0.0238095	-0.0238095	0.26746	0.752034	0.976786	0.976786
EBI Arrayexpress	E MEXP 424	-0.0857143	0.371429	-0.257143	0.657143	0.919444	0.497222	0.658333	0.175
EBI Arrayexpress	E-ATMX-34	-0.657143	1	0.828571	0.942857	0.175	0.00277778	0.0583333	0.0166667
EBI Arrayexpress	E-MEXP-547	0.327473	0.371429	0.0021978	0.331868	0.252961	0.191707	1	0.246339
NCBI GEO	GSE6812	0.771429	0.828571	0.771429	-0.657143	0.102778	0.0583333	0.102778	0.175
NCBI GEO	GSE7961	0.244755	0.951049	0.944056	0.909091	0.443504	0	0	0
NCBI GEO	GSE8739	0.333333	-0.309524	-0.190476	0.238095	0.427877	0.461806	0.664583	0.582143
NCBI GEO	GSE8741	0.588235	0.238235	0.217647	0.602941	0.018602	0.372931	0.416731	0.0153605
NCBI GEO	GSE9719	0.0625139	-0.249833	-0.270745	-0.253838	0.742104	0.182425	0.147582	0.175338	YES
NCBI GEO	GSE9728	-0.44082	0.826087	0.763834	0.354743	0.0352561	2.0202e-06	3.44697e-05	0.0972937
NCBI GEO	GSE9955	-0.482609	0.857391	0.801739	0.814783	0.0180023	2.31243e-06	4.29858e-06	2.70612e-06
NCBI GEO	GSE9956	0	0.97619	0.904762	0.97619	1	0.000396825	0.00456349	0.000396825
NCBI GEO	GSE10643	0.857143	0.47619	0.309524	0.547619	0.0107143	0.243056	0.461806	0.170982
NCBI GEO	GSE10670	-0.470356	0.880294	0.444382	0.829475	0.0284941	2.53777e-06	0.039571	1.42495e-06
NCBI GEO	GSE10749	0.485714	-0.428571	-0.6	-0.885714	0.355556	0.419444	0.241667	0.0333333
NCBI GEO	GSE10749	-0.601651	-0.184727	-0.128999	0.0154799	0.00958309	0.461507	0.609109	0.954095
NCBI GEO	GSE10801	0.257143	0.6	0.2	0.428571	0.658333	0.241667	0.713889	0.419444
NCBI GEO	GSE11594	-0.2	0.371429	-0.371429	0.6	0.713889	0.497222	0.497222	0.241667
NCBI GEO	GSE12029	-1	0.2	0.4	-0.4	0.0833333	0.916667	0.75	0.75
NCBI GEO	GSE12729	0.195804	0.0909091	0.125874	-0.363636	0.542874	0.783197	0.699712	0.246255
NCBI GEO	GSE12856	0.797203	0.958042	0.965035	0.979021	0.00316125	0	0	0
NCBI GEO	GSE13469	0.309091	0.793939	0.842424	0.709091	0.387055	0.00984414	0.00445903	0.0275141
NCBI GEO	GSE14420	0.0629371	0.867133	0.937063	0.881119	0.851682	0.000443302	0	0.000192153
NCBI GEO	GSE14765	-0.6	0.714286	0.714286	0.657143	0.241667	0.136111	0.136111	0.175
NCBI GEO	GSE17464	0.441348	0.791107	0.726271	0.679951	6.06347e-06	0	0	0
Ausubel IMDS	flg22 oligogalacturonide	0.615196	0.52451	0.57598	0.808824	0.0100562	0.0327204	0.0173566	0.000115385
EBI Arrayexpress	E-MEXP-81	0.52381	-0.357143	-0.142857	-0.0238095	0.196627	0.389385	0.752034	0.976786
NCBI GEO	GSE431	-0.267857	0.960714	0.953571	0.914286	0.333446	0	0	0
Ausubel IMDS	Golovinomyces orontii sid2	-0.0589089	0.763425	0.736788	0.387347	0.677447	0	0	0.00481744
NCBI GEO	GSE630	0.281965	0.228772	0.140077	0.157204	0.0290623	0.0787171	0.285756	0.230311
NCBI GEO	GSE1491	0.293602	0.362338	0.364935	0.228571	0.19644	0.107093	0.104461	0.317461
NCBI GEO	GSE2268	-0.4	-0.6	0	0.8	0.75	0.416667	1	0.333333
NCBI GEO	GSE3326	0.0235294	0.05	-0.0117647	0.135294	0.934507	0.856487	0.969412	0.617013	Yes
NCBI GEO	GSE3350	0.428571	0.178022	0.230769	0.191209	0.128058	0.542316	0.426498	0.512092
NCBI GEO	GSE4113	0.283333	0.483333	0.4	0.733333	0.462991	0.1938	0.291193	0.0311232
NCBI GEO	GSE5521	0.8	1	0.8	0.8	0.333333	0.0833333	0.333333	0.333333
NCBI GEO	GSE5641	-0.314286	-0.144943	-0.0857143	0.0285714	0.563889	0.784108	0.919444	1
NCBI GEO	GSE5731	-0.142857	1	0.942857	0.942857	0.802778	0.00277778	0.0166667	0.0166667
NCBI GEO	GSE5770	0.0769231	0.00699301	0.657343	-0.104895	0.817283	0.99123	0.0239811	0.749479
NCBI GEO	GSE6161	-0.426573	-0.531469	0.0769231	0.048951	0.1689	0.0793029	0.817283	0.886335
NCBI GEO	GSE6177	0.520684	0.577436	0.410598	0.397607	0.0070916	0.00239918	0.0381994	0.0452298
NCBI GEO	GSE6556	0.321678	0.356643	0.41958	0.573427	0.308312	0.256013	0.176577	0.0554813
NCBI GEO	GSE6583	-0.237762	0.909091	0.853147	0.937063	0.457102	0	0.000771902	0
NCBI GEO	GSE6638	-0.214286	0.047619	0.119048	0.190476	0.619097	0.934871	0.793006	0.664583
NCBI GEO	GSE6825	0.585294	0.782353	0.720588	-0.202941	0.0193103	0.000533395	0.00230584	0.449649
NCBI GEO	GSE7112	-0.214286	1	0.952381	0.809524	0.619097	4.96032e-05	0.00114087	0.0217758
NCBI GEO	GSE7211	0.527273	0.345455	0.684848	0.357576	0.122803	0.330549	0.0350915	0.3128
NCBI GEO	GSE7227	0.130252	-0.46324	-0.0340453	-0.0418414	0.738375	0.209183	0.93071	0.914886
NCBI GEO	GSE7353	0.366988	-0.774489	0.345455	0.165145	0.266911	0.00513118	0.299388	0.627495
NCBI GEO	GSE7432	0.141176	-0.158824	-0.0235294	-0.338235	0.601516	0.556032	0.934507	0.200041
NCBI GEO	GSE7570	0.0340557	0.345717	0.104231	0.504644	0.895303	0.160135	0.680377	0.0345628
NCBI GEO	GSE7743	-0.0103896	-0.0468141	0.0285714	-0.255278	0.966249	0.840306	0.903443	0.264068	Yes
NCBI GEO	GSE7796	0.345228	0.51876	0.00912863	0.592259	0.0363769	0.00100366	0.957236	0.000112629
NCBI GEO	GSE8319	-0.426573	0.167832	0.181818	0.0769231	0.1689	0.603728	0.572958	0.817283
NCBI GEO	GSE9148	0.0952381	0.261905	0.142857	0.761905	0.840129	0.536409	0.752034	0.036756
NCBI GEO	GSE9674	-0.10049	0.808824	0.791667	0.665849	0.701339	0.000115385	0.000230574	0.00352475
NCBI GEO	GSE10464	0.257143	-0.257143	-0.428571	0.428571	0.658333	0.658333	0.419444	0.419444	YES
NCBI GEO	GSE10509	0.0909091	0.175758	0.333333	0.284848	0.811417	0.631967	0.348846	0.42736	YES
NCBI GEO	GSE10646	0.686957	0.913913	0.910435	0.933913	0.000300955	2.57392e-06	2.61378e-06	2.23677e-06
NCBI GEO	GSE10812	0.809524	0.880952	0.761905	0.761905	0.0217758	0.00724206	0.036756	0.036756
NCBI GEO	GSE10876	0.714286	-0.0857143	0.314286	0.0857143	0.136111	0.919444	0.563889	0.919444	YES
NCBI GEO	GSE11807	0.524812	0.900752	0.831579	0.733835	0.0189528	1.39393e-06	2.99428e-07	0.000345147
NCBI GEO	GSE12715	-0.461538	0.146853	0.398601	0.153846	0.133836	0.651073	0.200973	0.63514
NCBI GEO	GSE12887	0.271414	0.329205	0.192982	0.118679	0.274858	0.182089	0.441356	0.638432
NCBI GEO	GSE13833	0.162609	0.850435	0.88	0.80087	0.446008	2.19314e-06	2.64187e-06	4.45605e-06
NCBI GEO	GSE14091	0.71831	0.683099	0.577465	0.915493	0.00850276	0.0143424	0.0492765	2.94133e-05
NCBI GEO	GSE14961	0.9	0.9	0.7	0.9	0.0833333	0.0833333	0.233333	0.0833333
NCBI GEO	GSE15939	0.142857	0.828571	0.942857	0.942857	0.802778	0.0583333	0.0166667	0.0166667
NCBI GEO	GSE15939	-0.201843	0.663636	0.581818	0.809091	0.55173	0.0308509	0.0655332	0.00442802
NCBI GEO	GSE16222	-0.904762	0.309524	0.5	-0.0952381	0.00456349	0.461806	0.216171	0.840129
NCBI GEO	GSE16497	0.485714	0.542857	0.2	0.371429	0.355556	0.297222	0.713889	0.497222
NASCARRAYS	nasc338	-0.153846	-0.636364	-0.216783	0.0839161	0.63514	0.0301143	0.499115	0.800198	YEs
Ausubel IMDS	Hyaloperonospora arabidopsidis emwa1	0.56516	0.835088	0.866667	0.915789	0.0116848	0	0	4.40065e-07
NASCARRAYS	nasc393	0.253024	0.885199	0.82677	0.681853	0.136282	0	1.06031e-07	8.47419e-06
NASCARRAYS	nasc14	-0.0989011	-0.353846	-0.679121	0.696703	0.738503	0.214891	0.00953098	0.00734327
NASCARRAYS	nasc92	-0.210811	0.616474	0.622909	0.398456	0.216319	8.81631e-05	7.13478e-05	0.0167073
NASCARRAYS	nasc59	0.659341	0.128205	0.286935	0.590965	0.000258566	0.522343	0.146523	0.00144017
NASCARRAYS	GSE6823	0.223607	1	1	0.9	0.717686	0.0166667	0.0166667	0.0833333
private data	bacterial infection of SA and ABA signalling mutants	0.248391	0.893951	0.900644	0.677992	0.143791	0	0	9.8326e-06
NASCARRAYS	nasc335	0.371429	0.714286	0.828571	0.771429	0.497222	0.136111	0.0583333	0.102778
NASCARRAYS	nasc414	0.607843	0.79902	0.772059	0.948529	0.0111921	0.000175061	0.000434548	0
EBI Arrayexpress	E-MEXP-174	0.69697	0.709091	0.551515	0.806061	0.0311411	0.0275141	0.104298	0.00823557
Ausubel IMDS	MPK4 MKS1	0.251048	0.916667	0.716667	0.883333	0.514674	0.00131173	0.0368662	0.0030754
NASCARRAYS	nasc326	-0.8	0.4	0.8	-0.2	0.333333	0.75	0.333333	0.916667
EBI Arrayexpress	E-ATMX-6	0.616667	-0.15	0.35	0.0833333	0.0857253	0.708069	0.358581	0.843182
EBI Arrayexpress	E-ATMX-7	0.942857	0.942857	0.885714	0.6	0.0166667	0.0166667	0.0333333	0.241667
EBI Arrayexpress	E-MEXP-883	0.237762	-0.034965	-0.300699	0.475524	0.457102	0.921184	0.342483	0.121319
NASCARRAYS	nasc71	0.261905	0.666667	-0.166667	0.619048	0.536409	0.0830853	0.703323	0.11498
NASCARRAYS	nasc132	0.678817	0.372727	0.220704	0.7	0.0216366	0.260598	0.514307	0.0208124
Ausubel IMDS	oligogalacturonides	-0.0470588	0.55	0.173529	0.0470588	0.865106	0.0295778	0.519358	0.865106
NASCARRAYS	nasc26	0.771429	0.771429	0.771429	0.828571	0.102778	0.102778	0.102778	0.0583333
NCBI GEO	GSE5735	-0.535714	0.5	0.535714	0.571429	0.235714	0.266667	0.235714	0.2
NASCARRAYS	nasc27	-0.942857	0.771429	0.828571	0.771429	0.0166667	0.102778	0.0583333	0.102778
NCBI GEO	GSE10326	-0.8	0.9	0.9	0.8	0.133333	0.0833333	0.0833333	0.133333
NASCARRAYS	nasc330	0.459341	0.494505	0.498901	0.441758	0.100762	0.0749833	0.0721394	0.115791
NCBI GEO	GSE9957	0.6	0.866667	1	0.951515	0.0731199	0.00268142	0	0
private data	Bacterial infection of R gene complex mutant	0.832817	0.847265	0.907121	0.909185	6.55465e-06	0	0	0
NASCARRAYS	nasc389	0.714286	0.942857	0.942857	0.828571	0.136111	0.0166667	0.0166667	0.0583333
EBI Arrayexpress	E-MEXP-739	-0.545217	0.935652	0.933043	0.741739	0.00661715	2.20062e-06	2.25451e-06	5.29605e-05
NASCARRAYS	nasc403	0.254274	0.820091	0.796725	0.933333	0.509102	0.00678753	0.0101563	0.000749559
NASCARRAYS	nasc437	-0.0017094	0.619829	0.645128	0.939829	0.994669	0.000940152	0.000503837	8.66832e-07
Ausubel IMDS	Trichoplusia ni	0.395648	0.114738	0.171118	0.426311	0.0616602	0.602155	0.434996	0.0425119
EBI Arrayexpress	E-MEXP-509	-0.261128	0.849802	0.107734	0.647393	0.228781	1.86268e-06	0.624637	0.000839731
NASCARRAYS	nasc398	0.771429	0.485714	0.257143	0.142857	0.102778	0.355556	0.658333	0.802778
NASCARRAYS	nasc397	0.785714	0.75	0.392857	0.892857	0.0480159	0.0662698	0.395635	0.0123016
NASCARRAYS	nasc340	0.732575	0.881825	0.864099	0.928001	7.09805e-07	0	0	0
NASCARRAYS	nasc416	0.647059	0.306502	0.364293	0.772962	0.00460692	0.215529	0.137735	0.000257917
NASCARRAYS	nasc417	0.761905	0.952381	0.97619	0.785714	0.036756	0.00114087	0.000396825	0.0279266
NASCARRAYS	nasc163	-0.013986	-0.146853	-0.020979	-0.020979	0.973694	0.651073	0.956169	0.956169
NASCARRAYS	nasc392	-0.0311598	0.896154	0.915385	0.825385	0.882455	2.12273e-06	1.8564e-06	2.14792e-06
NASCARRAYS	nasc149 / nasc150 / nasc151 / nasc152 / nasc153 / nasc154 / nasc155	0.162583	0.650101	0.645434	0.722732	0.0121967	0	0	0
NASCARRAYS	nasc149 / nasc150 / nasc151 / nasc152 / nasc153 / nasc154	0.264243	0.725221	0.718181	0.843256	0.000793597	0	0	0
NASCARRAYS	nasc368	0.0181818	0.563636	0.10303	0.69697	0.972841	0.0957916	0.785018	0.0311411
NASCARRAYS	nasc353	-0.4	-0.4	0.8	-0.2	0.75	0.75	0.333333	0.916667
NASCARRAYS	nasc405	-0.048951	-0.636364	0.20979	0.132867	0.886335	0.0301143	0.513513	0.683366
EBI Arrayexpress	E_MEXP_1738	0.371429	0.885714	0.771429	0.942857	0.497222	0.0333333	0.102778	0.0166667
NASCARRAYS	nasc438	-0.10303	0.575758	0.115152	0.139394	0.785018	0.087768	0.758833	0.707204
NCBI GEO	GSE5759	-0.190476	0.142857	-0.214286	0.285714	0.664583	0.752034	0.619097	0.500794
NCBI GEO	GSE20228	0.142857	0.771429	-0.0857143	0.657143	0.802778	0.102778	0.919444	0.175
NASCARRAYS	nasc543	0.359398	0.879699	0.866165	0.879699	0.12015	0	0	0
NASCARRAYS	nasc634	0.595238	0.333333	-0.047619	0.52381	0.132292	0.427877	0.934871	0.196627
EBI Arrayexpress	E-MEXP-2760	0.162023	-0.545924	-0.240454	-0.314757	0.519299	0.0208396	0.335044	0.202926
EBI Arrayexpress	E-MTAB-641	0.55418	0.859649	0.836945	0.816305	0.0187095	0	1.30095e-06	3.84135e-05
NCBI GEO	GSE14247	0.485714	0.771429	0.2	0.714286	0.355556	0.102778	0.713889	0.136111
NCBI GEO	GSE24214	0.690476	0.547619	0.380952	0.142857	0.0693948	0.170982	0.359871	0.752034
NCBI GEO	GSE26983	-0.629588	-0.367589	-0.381141	-0.299831	0.00212635	0.0930786	0.0809709	0.174832	YES
NCBI GEO	GSE28600	-0.115754	0.0750988	-0.0841333	0.542631	0.606752	0.73945	0.709154	0.0100934
NCBI GEO	GSE31158	0.137692	0.159231	0.286923	0.0369231	0.509955	0.445361	0.163982	0.861256	YES
NCBI GEO	GSE32671	-0.142857	1	0.771429	0.771429	0.802778	0.00277778	0.102778	0.102778
NCBI GEO	GSE32672	-0.8	0.8	0.8	0.8	0.333333	0.333333	0.333333	0.333333
NCBI GEO	GSE33402	0.571429	0.928571	0.857143	0.964286	0.2	0.00674603	0.0238095	0.00277778
NCBI GEO	GSE24177	-0.734266	-0.671329	-0.356643	-0.545455	0.0090521	0.0204419	0.256013	0.297385	YES
EBI Arrayexpress	E-ATMX-32	0.0945055	0.367033	0.107692	0.0725275	0.750018	0.19734	0.715634	0.365589	YES
NCBI GEO	GSE15577	-0.145455	0.46925	0.309091	0.0363636	0.0280703	0.145364	0.35604	0.924426	YES
NCBI GEO	GSE16474	-0.0904348	0.401739	-0.132174	0.154783	0.673385	0.052695	0.536549	0.468467	YES
NCBI GEO	GSE16765	-0.643357	-0.671329	-0.692308	-0.51049	0.0279546	0.0204419	0.0158777	0.0936054	YES
NCBI GEO	GSE22107	0.0791304	-0.148696	-0.293043	0.162609	0.712549	0.486337	0.164284	0.446008	YES
NCBI GEO	GSE25889	-0.2	-0.4	-0.2	-0.4	0.916667	0.75	0.916667	0.75	YES
